# Supplementary material for: A comparative analysis of telomere length maintenance circuits in fission and budding yeast
Source: Front Genet. 2022 Nov 4;13:1033113. doi: 10.3389/fgene.2022.1033113 (PMC9672475; doi:10.3389/fgene.2022.1033113)
Supplement: Supplementary file 2 [file DataSheet2.ZIP]

Archive with 6 entries (6 files):
- Supplementary material/Table S5 S_cerevisiae orthologs of TLM candidates GO enrichment.xlsx
- Supplementary material/Table S6 S_pombe TLM candidates GO enrichment.xlsx.xlsx
- Supplementary material/Table S4 S_pombe TLM candidates.xlsx
- Supplementary material/Table S3 anchor genes.pdf
- Supplementary material/Table S1 TLM genes in both yeasts.xlsx
- Supplementary material/Table S2 S_pombe to S_cerevisiae orthologous pairs.xlsx
