# Supplementary material for: A comparative analysis of telomere length maintenance circuits in fission and budding yeast
Source: Front Genet. 2022 Nov 4;13:1033113. doi: 10.3389/fgene.2022.1033113 (PMC9672475; doi:10.3389/fgene.2022.1033113)
Supplement: Supplementary file 2 [file DataSheet2.ZIP › Supplementary material/Table S5 S_cerevisiae orthologs of TLM candidates GO enrichment.xlsx]

## Sheet: Sheet1
genes in our list	fold_enrichment	fdr	expected	genes in GO term	pValue	plus_minus	GO term	GO label
5	6.63814	0.0436142	0.753223	147	0.000917922	+	GO:0007346	regulation of mitotic cell cycle
10	7.86941	0.000101736	1.27074	248	3.20175e-07	+	GO:0010564	regulation of cell cycle process
6	11.7097	0.0013321	0.512397	100	1.25769e-05	+	GO:1901988	negative regulation of cell cycle phase transition
7	8.59201	0.00156246	0.814711	159	1.50592e-05	+	GO:1901987	regulation of cell cycle phase transition
6	9.36774	0.00389642	0.640496	125	4.21525e-05	+	GO:0010948	negative regulation of cell cycle process
6	8.87097	0.00487062	0.676364	132	5.65237e-05	+	GO:0045786	negative regulation of cell cycle
4	9.52006	0.0437035	0.420165	82	0.000876822	+	GO:0045930	negative regulation of mitotic cell cycle
6	9.14819	0.00427226	0.655868	128	4.78991e-05	+	GO:0006260	DNA replication
6	21.2903	0.000135663	0.281818	55	4.80317e-07	+	GO:0006275	regulation of DNA replication
4	55.7604	0.000292206	0.0717355	14	1.60932e-06	+	GO:2000104	negative regulation of DNA-templated DNA replication
4	45.9203	0.000479774	0.0871074	17	3.11419e-06	+	GO:0008156	negative regulation of DNA replication
7	10.929	0.00049316	0.640496	125	3.29808e-06	+	GO:0051052	regulation of DNA metabolic process
6	26.0215	8.20618e-05	0.230579	45	1.61412e-07	+	GO:0090329	regulation of DNA-templated DNA replication
3	97.5806	0.00119506	0.0307438	6	9.87263e-06	+	GO:0048478	replication fork protection
4	17.7419	0.0077929	0.225455	44	9.19697e-05	+	GO:0051053	negative regulation of DNA metabolic process
3	22.5186	0.0231542	0.133223	26	0.000400781	+	GO:0045005	DNA-templated DNA replication maintenance of fidelity
7	5.91398	0.010686	1.18364	231	0.000151335	+	GO:0045934	negative regulation of nucleobase-containing compound metabolic process
5	8.95235	0.0159098	0.558512	109	0.000244092	+	GO:0006261	DNA-templated DNA replication
4	16.2634	0.00943171	0.24595	48	0.000126152	+	GO:0031570	DNA integrity checkpoint signaling
5	10.4925	0.00907389	0.476529	93	0.000119581	+	GO:0000075	cell cycle checkpoint signaling
2	55.7604	0.0437119	0.0358678	7	0.000885587	+	GO:0043966	histone H3 acetylation
8	13.0108	7.51524e-05	0.614876	120	1.62604e-07	+	GO:0016570	histone modification
5	18.0705	0.00119852	0.276694	54	1.01369e-05	+	GO:0016573	histone acetylation
8	7.5062	0.00113003	1.06579	208	8.66861e-06	+	GO:0018193	peptidyl-amino acid modification
5	17.7419	0.00127319	0.281818	55	1.1019e-05	+	GO:0006475	internal protein amino acid acetylation
5	17.7419	0.0012449	0.281818	55	1.1019e-05	+	GO:0018394	peptidyl-lysine acetylation
5	17.7419	0.00121784	0.281818	55	1.1019e-05	+	GO:0018393	internal peptidyl-lysine acetylation
6	10.5493	0.00225458	0.56876	111	2.21733e-05	+	GO:0018205	peptidyl-lysine modification
5	15.0124	0.0023486	0.333058	65	2.356e-05	+	GO:0006473	protein acetylation
5	13.1866	0.00385663	0.379174	74	4.24806e-05	+	GO:0043543	protein acylation
6	7.85884	0.00858925	0.763471	149	0.000108126	+	GO:0098813	nuclear chromosome segregation
3	53.2258	0.00395874	0.0563636	11	4.2048e-05	+	GO:0051988	regulation of attachment of spindle microtubules to kinetochore
6	6.39873	0.0193923	0.937686	183	0.000320408	+	GO:0007059	chromosome segregation
3	17.2201	0.0425738	0.174215	34	0.000829033	+	GO:0008608	attachment of spindle microtubules to kinetochore
4	10.6938	0.0318823	0.37405	73	0.000576941	+	GO:0006354	DNA-templated transcription, elongation
4	12.0099	0.0221592	0.333058	65	0.000379199	+	GO:0006368	transcription elongation from RNA polymerase II promoter
7	9.29339	0.00116876	0.753223	147	9.19563e-06	+	GO:0006468	protein phosphorylation
7	5.53089	0.0153736	1.26562	247	0.000226794	+	GO:0016310	phosphorylation
