# Supplementary material for: A comparative analysis of telomere length maintenance circuits in fission and budding yeast
Source: Front Genet. 2022 Nov 4;13:1033113. doi: 10.3389/fgene.2022.1033113 (PMC9672475; doi:10.3389/fgene.2022.1033113)
Supplement: Supplementary file 2 [file DataSheet2.ZIP › Supplementary material/Table S6 S_pombe TLM candidates GO enrichment.xlsx.xlsx]

## Sheet: Sheet1
genes in our list	fold_enrichment	fdr	expected	genes in GO term	pValue	plus_minus	GO term	GO label
9	7.2028	0.00121641	1.24951	214	2.85908e-06	+	GO:1903046	meiotic cell cycle process
9	6.47647	0.00239652	1.38965	238	6.657e-06	+	GO:0051321	meiotic cell cycle
7	8.21142	0.00491391	0.852472	146	1.99496e-05	+	GO:0140013	meiotic nuclear division
3	51.38	0.0081164	0.0583885	10	4.85597e-05	+	GO:0033313	meiotic cell cycle checkpoint signaling
6	7.72632	0.0138619	0.776567	133	0.000118477	+	GO:0007127	meiosis I
6	7.55588	0.0152229	0.794083	136	0.000133363	+	GO:0061982	meiosis I cell cycle process
5	9.62172	0.0180981	0.519657	89	0.000177887	+	GO:0045132	meiotic chromosome segregation
3	30.2235	0.0187516	0.0992604	17	0.000188317	+	GO:0051447	negative regulation of meiotic cell cycle
4	13.7013	0.0227887	0.291942	50	0.0002386	+	GO:0051445	regulation of meiotic cell cycle
3	27.0421	0.0236252	0.110938	19	0.000252406	+	GO:2000242	negative regulation of reproductive process
3	22.3391	0.0363577	0.134293	23	0.000419511	+	GO:0051098	regulation of binding
3	57.0889	0.00731259	0.0525496	9	3.75005e-05	+	GO:0051099	positive regulation of binding
8	5.98311	0.00761214	1.3371	229	4.22897e-05	+	GO:0006325	chromatin organization
8	5.56965	0.00984675	1.43636	246	6.94322e-05	+	GO:0006974	cellular response to DNA damage stimulus
5	10.8397	0.012503	0.461269	79	0.000104192	+	GO:0051052	regulation of DNA metabolic process
8	7.02632	0.00400956	1.13858	195	1.37079e-05	+	GO:0035556	intracellular signal transduction
5	9.84291	0.0174868	0.50798	87	0.000160669	+	GO:1901988	negative regulation of cell cycle phase transition
4	12.9258	0.0264993	0.309459	53	0.000294436	+	GO:0045005	DNA-templated DNA replication maintenance of fidelity
4	11.2306	0.0408361	0.35617	61	0.000488637	+	GO:0035825	homologous recombination
