# Supplementary material for: A comparative analysis of telomere length maintenance circuits in fission and budding yeast
Source: Front Genet. 2022 Nov 4;13:1033113. doi: 10.3389/fgene.2022.1033113 (PMC9672475; doi:10.3389/fgene.2022.1033113)
Supplement: Supplementary file 2 [file DataSheet2.ZIP › Supplementary material/Table S4 S_pombe TLM candidates.xlsx]

## Sheet: Sheet1
Systematic Name S. pombe	S. pombe TLM Probability	Gene Name S. pombe	Systematic Name S. cerevisiae	Gene Name S. cerevisiae	Desc S. cerevisiae	Is S. cerevisiae TLM
SPCC1919.03c	0.945264	amk2	YGL208W	SIP2	One of three alternate beta subunits of the Snf1 kinase complex; involved in the response to glucose starvation; null mutants exhibit accelerated aging; N-myristoylprotein localized to the cytoplasm and the plasma membrane; SIP2 has a paralog, GAL83, that arose from the whole genome duplication	FALSE
SPCC31H12.08c	0.861214	ccr4	YAL021C	CCR4	Component of the CCR4-NOT transcriptional complex; CCR4-NOT is involved in regulation of gene expression; component of the major cytoplasmic deadenylase, which is involved in mRNA poly(A) tail shortening	FALSE
SPCC1259.13	0.857546	chk1	YBR274W	CHK1	Serine/threonine kinase and DNA damage checkpoint effector; mediates cell cycle arrest via phosphorylation of Pds1p; phosphorylated by checkpoint signal transducer Mec1p; homolog of S. pombe and mammalian Chk1 checkpoint kinase	FALSE
SPBC947.08c	0.857249	hip4	YBR215W	HPC2	Subunit of the HIR complex; HIR is a nucleosome assembly complex involved in regulation of histone gene transcription; mutants display synthetic defects with subunits of FACT, a complex that allows passage of RNA Pol II through nucleosomes	FALSE
SPBC725.16	0.840187	res1	YER111C	SWI4	DNA binding component of the SBF complex (Swi4p-Swi6p); a transcriptional activator that in concert with MBF (Mbp1-Swi6p) regulates late G1-specific transcription of targets including cyclins and genes required for DNA synthesis and repair; Slt2p-independent regulator of cold growth; acetylation at two sites, K1016 and K1066, regulates interaction with Swi6p	FALSE
SPAC25A8.01c	0.834106	fft3	YAL019W	FUN30	Snf2p family member with ATP-dependent chromatin remodeling activity; has a role in silencing at the mating type locus, telomeres and centromeres; enriched at centromeres and is required for correct chromatin structure around centromeres, as well as at the boundary element of the silent HMR; recruited to DNA double-strand breaks (DSBs) where it promotes 5' strand resection of DSBs; potential Cdc2…	FALSE
SPCC18B5.11c	0.829744	cds1	YPL153C	RAD53	DNA damage response kinase; signal transduction pathway component required for DNA damage and replication checkpoints, promoting cell cycle arrest and DNA repair; role in initiation of DNA replication; inhibits gene gating through NPC protein phosphorylation, to promote fork stability; activates downstream kinase Dun1p; senses mtDNA depletion and mitochondrial ROS; relocalizes to cytosol under hy…	TRUE
SPAC4G8.13c	0.821278	prz1	YNL027W	CRZ1	Transcription factor, activates transcription of stress response genes; nuclear localization is positively regulated by calcineurin-mediated dephosphorylation; rapidly localizes to the nucleus under blue light stress; can be activated in stochastic pulses of nuclear localization in response to calcium	FALSE
SPAC607.09c	0.80842	btn1	YJL059W	YHC3	Protein required for the ATP-dependent transport of arginine; vacuolar membrane protein; involved in the ATP-dependent transport of arginine into the vacuole and possibly in balancing ion homeostasis; human homolog CLN3 involved in Batten disease (juvenile onset neuronal ceroid lipofuscinosis) can complement yeast null mutant	FALSE
SPAC1687.15	0.792996	gsk3	YMR139W	RIM11	Protein kinase; required for signal transduction during entry into meiosis; promotes the formation of the Ime1p-Ume6p complex by phosphorylating Ime1p and Ume6p; shares similarity with mammalian glycogen synthase kinase 3-beta; protein abundance increases in response to DNA replication stress; RIM11 has a paralog, MRK1, that arose from the whole genome duplication	FALSE
SPAC23D3.09	0.788759	arp42	YJL081C	ARP4	Nuclear actin-related protein involved in chromatin remodeling; component of chromatin-remodeling enzyme complexes	FALSE
SPBC4B4.07c	0.776278	usp102	YBR119W	MUD1	U1 snRNP A protein; homolog of human U1-A; involved in nuclear mRNA splicing	FALSE
SPBC4F6.06	0.762791	kin1	YDR122W	KIN1	S/T protein kinase; regulates polarized exocytosis and the Ire1p-mediated unfolded protein response; regulates HAC1 mRNA translocation, splicing and translation with KIN2 during ER stress; direct phosphorylation of the substrate Sec9p (S190) is enhanced by prior substrate priming (S192); localizes to the cytoplasmic face of the plasma membrane; activation loop phosphorylation (T302) required for …	FALSE
SPAC24B11.06c	0.749491	sty1	YLR113W	HOG1	Mitogen-activated protein kinase involved in osmoregulation; controls global reallocation of RNAPII during osmotic shock; mediates recruitment/activation of RNAPII at Hot1p-dependent promoters; binds calmodulin; stimulates antisense transcription to activate CDC28; defines novel S-phase checkpoint with Mrc1p that prevent replication/transcription conflicts; nuclear form represses pseudohyphal gro…	FALSE
SPAC1805.07c	0.7427	dad2	YKR083C	DAD2	Essential subunit of the Dam1 complex (aka DASH complex); complex couples kinetochores to the force produced by MT depolymerization thereby aiding in chromosome segregation; is transferred to the kinetochore prior to mitosis	TRUE
SPAC16C9.05	0.737777	cph1	YMR075W	RCO1	Essential component of the Rpd3S histone deacetylase complex; interacts with Eaf3p	FALSE
SPBC27.02c	0.733508	ask1	YKL052C	ASK1	Essential subunit of the Dam1 complex (aka DASH complex); couples kinetochores to the force produced by MT depolymerization thereby aiding in chromosome segregation; phosphorylated during the cell cycle by cyclin-dependent kinases; sumoylated in an Mms21p-dependent manner; protein abundance increases in response to DNA replication stress	FALSE
SPBC30D10.04	0.731065	swi3	YMR048W	CSM3	Replication fork associated factor; required for stable replication fork pausing; component of the DNA replication checkpoint pathway; required for accurate chromosome segregation during meiosis; forms nuclear foci upon DNA replication stress	FALSE
SPBC28F2.10c	0.730063	ngg1	YDR176W	NGG1	Subunit of chromatin modifying histone acetyltransferase complexes; member of the ADA complex, the SAGA complex, and the SLIK complex; transcriptional regulator involved in glucose repression of Gal4p-regulated genes	FALSE
SPAC29A4.20	0.711641	elp3	YPL086C	ELP3	Subunit of Elongator complex; Elongator is required for modification of wobble nucleosides in tRNA; exhibits histone acetyltransferase activity that is directed to histones H3 and H4; disruption confers resistance to K. lactis zymotoxin; human homolog ELP3 can partially complement yeast elp3 null mutant	FALSE
SPAC3C7.03c	0.708579	rhp55	YDR076W	RAD55	Protein that stimulates strand exchange; stimulates strand exchange by stabilizing the binding of Rad51p to single-stranded DNA; involved in the recombinational repair of double-strand breaks in DNA during vegetative growth and meiosis; forms heterodimer with Rad57p	FALSE
SPAC688.06c	0.704411	slx4	YLR135W	SLX4	Endonuclease involved in processing DNA; acts during recombination, repair; promotes template switching during break-induced replication (BIR), causing non-reciprocal translocations (NRTs); cleaves branched structures in complex with Slx1p; involved in interstrand cross-link repair, Rad1p/Rad10p-dependent removal of 3'-nonhomologous tails during DSBR via single-strand annealing; relative distribu…	FALSE
SPAC3G6.01	0.702739	hrp3	YER164W	CHD1	Chromatin remodeler that regulates various aspects of transcription; acts in conjunction with Isw1b to regulate chromatin structure, maintain chromatin integrity during transcription elongation by RNAP II by preventing trans-histone exchange over coding regions; contains chromo domain, helicase domain and DNA-binding domain; component of both SAGA and SLIK complexes; in human, deletion of CHD1 is…	FALSE
SPCC290.04	0.701303	ams2	YJL110C	GZF3	GATA zinc finger protein; negatively regulates nitrogen catabolic gene expression by competing with Gat1p for GATA site binding; function requires a repressive carbon source; dimerizes with Dal80p and binds to Tor1p; GZF3 has a paralog, DAL80, that arose from the whole genome duplication	FALSE
SPBC106.01	0.699181	mph1	YDL028C	MPS1	Dual-specificity kinase; autophosphorylation required for function; required for spindle pole body (SPB) duplication and spindle checkpoint function; contributes to bi-orientation by promoting formation of force-generating kinetochore-microtubule attachments in meiosis I; substrates include SPB proteins Spc42p, Spc110p, and Spc98p, mitotic exit network protein Mob1p, kinetochore protein Cnn1p, an…	FALSE
SPCC16C4.09	0.698177	sts5	YDR293C	SSD1	Translational repressor; involved in polar growth, wall integrity, autodiploidization; regulated by Cbk1p phosphorylation to affect bud-specific translational control and localization of specific mRNAs; binds 5'UTRs of mRNAs encoding cell wall proteins; recognizes CNYTCNYT motif in RNA; interacts with TOR pathway components; nucleocytoplasmic shuttling appears to be critical to Ssd1p function; W3…	FALSE
SPCC895.06	0.697118	elp2	YGR200C	ELP2	Subunit of Elongator complex; binds to microtubules via conserved alkaline residues; has two seven-bladed WD40 &#946; propellers; Elongator complex is required for modification of wobble nucleosides in tRNA; target of Kluyveromyces lactis zymocin	FALSE
SPBC13G1.08c	0.691726	ash2	YLR015W	BRE2	Subunit of COMPASS (Set1C) complex; COMPASS methylates Lys4 of histone H3 and functions in silencing at telomeres; has a C-terminal Sdc1 Dpy-30 Interaction (SDI) domain that mediates binding to Sdc1p; similar to trithorax-group protein ASH2L	TRUE
SPBC1921.07c	0.689148	sgf29	YCL010C	SGF29	Component of the HAT/Core module of the SAGA, SLIK, and ADA complexes; HAT/Core module also contains Gcn5p, Ngg1p, and Ada2p; binds methylated histone H3K4; involved in transcriptional regulation through SAGA and TBP recruitment to target promoters and H3 acetylation	FALSE
SPBC16A3.11	0.687299	eso1	YDR419W	RAD30	DNA polymerase eta; involved in translesion synthesis during post-replication repair; catalyzes the synthesis of DNA opposite cyclobutane pyrimidine dimers and other lesions; involved in formation of post-replicative damage-induced genome-wide cohesion; may also have a role in protection against mitochondrial mutagenesis; may be involved in meiosis; mutations in human pol eta are responsible for …	FALSE
