# Supplementary material for: A comparative analysis of telomere length maintenance circuits in fission and budding yeast
Source: Front Genet. 2022 Nov 4;13:1033113. doi: 10.3389/fgene.2022.1033113 (PMC9672475; doi:10.3389/fgene.2022.1033113)
Supplement: Supplementary file 2 [file DataSheet2.ZIP › Supplementary material/Table S1 TLM genes in both yeasts.xlsx]

## Sheet: S. cerevisiae TLM genes
Gene Name	Systematic Name	Original Phenotype	Binary Phenotype
AAR2	YBL074C	DAMP LONG	long
ADE12	YNL220W	S	short
ADO1	YJR105W	S	short
AGP2	YBR132C	S	short
AHC2	YCR082W	L	long
AIM4	YBR194W	SS	short
ALA1	YOR335C	DAMP SHORT	short
APC4	YDR118W	DAMP SHORT	short
APE3	YBR286W	S	short
ARC15	YIL062C	DAMP SHORT	short
ARC35	YNR035C	DAMP SHORT	short
ARD1	YHR013C	VL	long
ARF1	YDL192W	SS	short
ARG2	YJL071W	S	short
ARP2	YDL029W	DAMP SHORT	short
ARP3	YJR065C	DAMP SHORT	short
ARV1	YLR242C	S	short
ASA1	YPR085C	SS	short
ASC1	YMR116C	L	long
ATC1	YDR184C	SL	long
ATM1	YMR301C	S	short
BBP1	YPL255W	DAMP LONG	long
BEM2	YER155C	SL	long
BEM4	YPL161C	S	short
BET4	YJL032W	DAMP LONG	long
BRE1	YDL074C	SS	short
BRE2	YLR015W	S	short
BRO1	YPL084W	S	short
BUD16	YEL029C	S	short
BUD21	YOR078W	SL	long
BUD23	YCR047C	SL	long
BUD30	YDL151C	SL	long
BUD32	YGR262C	S	short
CAX4	YGR036C	VS	short
CBC2	YPL178W	L	long
CBF5	YLR175W	DAMP LONG	long
CCW14	YLR390W-A	S	short
CDC13	YDL220C	DAMP LONG	long
CDC16	YKL022C	DAMP LONG	long
CDC19	YAL038W	DAMP LONG	long
CDC21	YOR074C	SHORT	short
CDC34	YDR054C	DAMP SHORT	short
CDC42	YLR230W	DAMP LONG	long
CDC45	YLR103C	S	short
CDC73	YLR418C	S	short
CDC8	YJR057W	S	short
CDC9	YDL163W	DAMP LONG	long
CDC9	YDL165W	DAMP LONG	long
CDH1	YGL003C	SL	long
CGI121	YML036W	S	short
CHO2	YGR157W	SL	long
CMD1	YBR109C	DAMP LONG	long
CMK2	YOL016C	SL	long
COG3	YER157W	DAMP SHORT	short
CPA1	YOR303W	SL	long
CSM1	YCR086W	SL	long
CSR2	YPR030W	SS	short
CST6	YIL036W	SS	short
CTF18	YMR078C	S	short
CTF8	YHR191C	SS	short
CTK1	YKL139W	S	short
CYC8	YBR112C	SS	short
CYR1	YJL005W	L	long
DAD2	YKR083C	DAMP SHORT	short
DCC1	YCL016C	SS	short
DDC1	YPL194W	S	short
DEP1	YAL013W	S	short
DID2	YKR035W-A	S	short
DID4	YKL002W	S	short
DIG1	YPL049C	SL	long
DNA2	YHR164C	SL	long
DOA4	YDR069C	S	short
DUN1	YDL101C	SS	short
EAP1	YKL204W	S	short
EBS1	YDR206W	SS	short
ELG1	YOR144C	L	long
ELO1	YJL196C	SS	short
ELO3	YLR372W	SHORT	short
ERG2	YMR202W	SS	short
ESS1	YJR017C	S	short
EST1	YLR233C	VS	short
EST2	YLR318W	VS	short
EST3	YIL009C-A	VS	short
FAL1	YDR021W	DAMP SHORT	short
FCP1	YMR277W	DAMP SHORT	short
FMP26	YJR080C	SL	long
FUB1	YCR076C	SL	long
FYV6	YNL133C	SL	long
FZO1	YBR179C	LONG	long
GAL11	YOL051W	S	short
GAS1	YMR307W	S	short
GCD1	YOR260W	DAMP LONG	long
GDB1	YPR184W	L	long
GLO4	YOR040W	SL	long
GON7	YJL184W	S	short
GPB2	YAL056W	SS	short
GPI8	YDR331W	DAMP LONG	long
GTR1	YML121W	S	short
GTR2	YGR163W	SS	short
GUP1	YGL084C	S	short
GUP2	YPL189W	SL	long
HCH1	YNL281W	SS	short
HCM1	YCR065W	L	long
HCR1	YLR192C	SS	short
HDA2	YDR295C	S	short
HEK2	YBL032W	SL	long
HEM4	YOR278W	DAMP LONG	long
HFI1	YPL254W	SS	short
HIT1	YJR055W	SL	long
HMO1	YDR174W	L	long
HPR1	YDR138W	L	long
HRR25	YPL204W	S	short
HRT1	YOL133W	DAMP SHORT	short
HSC82	YMR186W	S	short
HSE1	YHL002W	S	short
HSP104	YLL026W	SL	long
HSP82	YPL240C	SS	short
HST1	YOL068C	S	short
HTL1	YCR020W-B	L	long
HYP2	YEL033W	VS	short
ILV5	YLR355C	DAMP SHORT	short
IMG2	YCR071C	L	long
INO80	YGL150C	S	short
IPK1	YDR315C	SL	long
IPK2	YDR173C	SL	long
ISA1	YLL027W	S	short
KAE1	YKR038C	S	short
KAP120	YPL125W	SL	long
KCS1	YDR017C	SL	long
KEM1	YGL173C	S	short
KKQ8	YKL170W	S	short
KRE33	YNL132W	S	short
KRE6	YPR159W	SS	short
KRS1	YDR037W	DAMP SHORT	short
LCD1	YDR499W	S	short
LDB19	YOR322C	S	short
LDB7	YBL006C	L	long
LEA1	YPL213W	L	long
LEO1	YOR123C	SS	short
LOS1	YKL205W	SL	long
LRP1	YHR081W	S	short
LSG1	YGL099W	S	short
LSM7	YNL147W	SL	long
LSM8	YJR022W	DAMP LONG	long
LSP1	YPL004C	SL	long
LST7	YGR057C	S	short
MAK10	YEL053C	L	long
MAK21	YDR060W	S	short
MAK3	YPR049C	S	short
MAK3	YPR051W	L	long
MAK31	YCR020C-A	L	long
MCD4	YKL165C	DAMP LONG	long
MCM3	YEL032W	DAMP LONG	long
MCM6	YGL201C	DAMP LONG	long
MDM10	YAL010C	SL	long
MDN1	YLR106C	DAMP SHORT	short
MDY2	YOL111C	SL	long
MEC1	YBR136W	SHORT	short
MEC3	YLR288C	SL	long
MED1	YPR070W	SL	long
MED2	YDL005C	S	short
MED6	YHR059W	SS	short
MET18	YIL128W	L	long
MET7	YOR241W	S	short
MFT1	YML062C	SS	short
MLH1	YMR167W	SL	long
MMF1	YIL051C	S	short
MMM1	YLL006W	S	short
MOT2	YER068W	S	short
MOT3	YMR070W	SS	short
MRC1	YCL061C	SS	short
MRE11	YMR224C	VS	short
MRM2	YGL136C	SL	long
MRPL3	YMR024W	S	short
MRPL44	YMR225C	SS	short
MRPL8	YJL063C	SS	short
MRPS18	YNL306W	S	short
MRT4	YKL009W	S	short
MTR10	YOR160W	S	short
MTR3	YGR158C	DAMP SHORT	short
MVB12	YGR206W	S	short
NAM7	YMR080C	VS	short
NAM9	YNL137C	DAMP SHORT	short
NAT3	YPR131C	L	long
NCB2	YDR396W	DAMP SHORT	short
NCP1	YHR042W	DAMP LONG	long
NET1	YJL076W	DAMP SHORT	short
NFI1	YOR156C	SL	long
NHP2	YDL208W	DAMP LONG	long
NMA2	YGR010W	SS	short
NMD2	YHR077C	S	short
NOC4	YPR144C	DAMP SHORT	short
NPL6	YMR091C	SL	long
NPP1	YCR026C	L	long
NPR3	YHL023C	SL	long
NRP1	YDL167C	SL	long
NSR1	YGR160W	SL	long
NSR1	YGR159C	L	long
NTR2	YKR022C	DAMP SHORT	short
NUP60	YAR002W	SS	short
NUT1	YGL151W	SL	long
OGG1	YML060W	L	long
OPI1	YHL020C	S	short
OPI9	YLR338W	SL	long
ORC5	YNL261W	DAMP SHORT	short
PAF1	YBR279W	S	short
PBP2	YBR233W	LONG	long
PCC1	YKR095W-A	SS	short
PCL6	YER059W	S	short
PCP1	YGR101W	SS	short
PDS5	YMR076C	S	short
PDX3	YBR035C	S	short
PEP3	YLR148W	S	short
PFD1	YJL179W	SL	long
PGD1	YGL025C	SS	short
PGS1	YCL004W	S	short
PHO80	YOL001W	S	short
PHO85	YPL031C	S	short
PHO87	YCR037C	L	long
PHO88	YBR106W	SS	short
PIF1	YML061C	VL	long
PIR1	YKL164C	L	long
PLC1	YPL268W	L	long
PMR1	YGL168W	S	short
PMT3	YOR321W	SS	short
POL1	YNL102W	L	long
POL12	YBL035C	L	long
POL2	YNL262W	L	long
POL3	YDL102W	L	long
POL32	YJR043C	SL	long
POP7	YBR167C	DAMP SHORT	short
PPE1	YHR075C	L	long
PPQ1	YPL179W	SL	long
PRE2	YPR103W	DAMP SHORT	short
PRE5	YMR314W	DAMP SHORT	short
PRE7	YBL041W	S	short
PRI1	YIR008C	DAMP LONG	long
PRO1	YDR300C	SS	short
PRP22	YER013W	DAMP SHORT	short
PRP31	YGR091W	DAMP SHORT	short
PRP4	YPR178W	DAMP SHORT	short
PRP43	YGL120C	DAMP SHORT	short
PRS3	YHL011C	VS	short
PRS5	YOL061W	SS	short
PSF3	YOL146W	DAMP SHORT	short
PSY4	YBL046W	SS	short
PTA1	YAL044C	S	short
PTC1	YDL006W	S	short
PUB1	YNL016W	L	long
PXL1	YKR090W	SL	long
PXR1	YGR280C	SS	short
QCR8	YJL166W	SL	long
RAD17	YOR368W	S	short
RAD27	YKL113C	VL	long
RAD27	YKL114C	L	long
RAD5	YLR032W	SL	long
RAD50	YNL250W	VS	short
RAD53	YPL153C	SS	short
RAD6	YGL058W	S	short
RAP1	YNL216W	L	long
REB1	YBR049C	L	long
REF2	YDR195W	SL	long
RER2	YBR002C	S	short
RFA1	YAR007C	S	short
RFA2	YNL312W	S	short
RFA3	YJL173C	S	short
RFC1	YOR218C	DAMP LONG	long
RFM1	YOR279C	S	short
RGR1	YLR071C	DAMP SHORT	short
RIB5	YBR256C	SS	short
RIF1	YBR275C	VL	long
RIF2	YLR453C	VL	long
RIM2	YBR192W	SHORT	short
RNA14	YMR061W	DAMP SHORT	short
RNA15	YGL044C	DAMP SHORT	short
RNH201	YNL072W	VS	short
RNR1	YER070W	VS	short
RNT1	YMR239C	L	long
RPA14	YDR156W	SL	long
RPB4	YJL140W	SS	short
RPB5	YBR154C	DAMP LONG	long
RPB7	YDR404C	DAMP SHORT	short
RPB9	YGL070C	S	short
RPC10	YHR143W-A	S	short
RPL12B	YDR418W	S	short
RPL13B	YMR142C	SS	short
RPL1B	YGL135W	S	short
RPL34B	YIL052C	S	short
RPN12	YFR052W	DAMP SHORT	short
RPN4	YDL020C	S	short
RPN5	YDL147W	DAMP SHORT	short
RPN6	YDL097C	DAMP SHORT	short
RPN7	YPR108W	DAMP SHORT	short
RPP0	YLR339C	DAMP LONG	long
RPP1A	YDL081C	VS	short
RPS10A	YOR293W	L	long
RPS11B	YBR048W	SL	long
RPS14A	YCR031C	L	long
RPS16A	YMR143W	SL	long
RPS16B	YDL083C	SL	long
RPS17A	YML024W	VL	long
RPS17B	YDR447C	SL	long
RPS18A	YDR450W	SL	long
RPS19A	YOL121C	SL	long
RPS21A	YKR057W	SL	long
RPS22A	YJL190C	SL	long
RPS23A	YGR118W	SL	long
RPS23B	YPR132W	L	long
RPS27B	YHR021C	SL	long
RPS28B	YLR264W	SL	long
RPS30B	YOR183W	SL	long
RPS30B	YOR182C	SL	long
RPS31	YLR167W	DAMP LONG	long
RPS4A	YJR145C	L	long
RPS4B	YHR203C	SL	long
RPT3	YDR394W	DAMP SHORT	short
RPT5	YOR117W	DAMP SHORT	short
RRP17	YDR412W	VS	short
RRT5	YFR032C	SS	short
RSA1	YPL193W	VL	long
RSC1	YGR056W	L	long
RSC2	YLR357W	S	short
RSC4	YKR008W	DAMP LONG	long
RSC8	YFR037C	DAMP LONG	long
RSM10	YDR041W	S	short
RTF1	YGL244W	SS	short
SAC3	YDR159W	S	short
SAD1	YFR005C	DAMP LONG	long
SAH1	YER043C	DAMP SHORT	short
SAH1	YER043C	SHORT	short
SAM35	YHR083W	DAMP SHORT	short
SAP155	YFR041C	S	short
SAP30	YMR263W	S	short
SEC20	YDR498C	DAMP LONG	long
SEC63	YOR254C	DAMP LONG	long
SEM1	YDR363W-A	SS	short
SEN54	YPL083C	DAMP SHORT	short
SET1	YHR119W	S	short
SFT1	YKL006C-A	S	short
SGF11	YPL047W	S	short
SGF73	YGL066W	S	short
SHP1	YBL058W	SS	short
SIF2	YBR103W	S	short
SIK1	YLR198C	DAMP LONG	long
SIN3	YOL004W	S	short
SIR3	YLR442C	SS	short
SIR4	YDR227W	SS	short
SIT4	YDL047W	S	short
SIW14	YNL032W	SS	short
SLA2	YNL243W	SS	short
SLI15	YBR156C	SL	long
SLM4	YBR077C	S	short
SLX8	YER116C	SL	long
SMD1	YGR075C	DAMP SHORT	short
SMI1	YGR229C	S	short
SMT3	YDR510W	DAMP LONG	long
SNC2	YOR327C	SS	short
SNF7	YLR025W	S	short
SNF8	YPL002C	SS	short
SOH1	YGL127C	S	short
SOL2	YCR073W-A	L	long
SPN1	YPR133C	DAMP LONG	long
SPP382	YLR423C	L	long
SPS100	YHR139C	SS	short
SPT21	YMR179W	SS	short
SRB2	YHR041C	SS	short
SRB5	YGR104C	SS	short
SRB8	YCR081W	VL	long
SRC1	YML034C-A	SL	long
SRP40	YKR092C	SL	long
SSE1	YPL106C	S	short
SSH1	YBR283C	L	long
SSN2	YDR443C	L	long
SSN3	YPL042C	L	long
SSN8	YNL025C	L	long
PGD1	YGL024W	SS	short
STN1	YDR083W	L	long
STN1	YDR082W	DAMP LONG	long
STO1	YMR125W	L	long
STP22	YCL008C	SS	short
SUA5	YGL169W	SHORT	short
SUM1	YDR310C	S	short
SUS1	YBR111W-A	SL	long
SWA2	YDR320C	SS	short
SWC4	YGR002C	VS	short
TAD3	YLR317W	DAMP LONG	long
TAT2	YOL020W	SL	long
TBF1	YPL128C	DAMP SHORT	short
TCO89	YPL180W	S	short
TEL1	YBL088C	VS	short
TEL2	YGR099W	S	short
TEN1	YLR010C	L	long
TFP1	YDL185W	S	short
TGS1	YPL157W	SL	long
THP1	YOL072W	SS	short
THP2	YHR167W	S	short
TID3	YIL144W	DAMP SHORT	short
TIF1	YKR059W	SL	long
TIF2	YJL138C	LONG	long
TLC1	YNCB0010W	S	short
TOM5	YPR133W-A	SS	short
TOP3	YLR234W	S	short
TPD3	YAL016W	S	short
TRK1	YJL129C	S	short
TRM5	YHR070W	S	short
TRS20	YBR254C	DAMP LONG	long
TRS23	YDR246W	DAMP SHORT	short
TSR1	YDL060W	DAMP SHORT	short
TTI1	YKL033W	SS	short
TUB2	YFL037W	DAMP SHORT	short
UAF30	YOR295W	SL	long
UBP8	YMR223W	S	short
UGO1	YDR470C	SL	long
UPF3	YGR072W	S	short
URE2	YNL229C	S	short
VAM6	YDL077C	S	short
VAM7	YGL212W	SS	short
VHT1	YGR065C	SHORT	short
VPS15	YBR097W	S	short
VPS20	YMR077C	S	short
VPS21	YOR089C	SHORT	short
VPS24	YKL041W	SHORT	short
VPS25	YJR102C	SS	short
VPS27	YNR006W	SHORT	short
VPS28	YPL065W	SS	short
VPS3	YDR495C	S	short
VPS34	YLR240W	S	short
VPS36	YLR417W	S	short
VPS4	YPR173C	S	short
VPS41	YDR080W	S	short
VPS51	YKR020W	S	short
VPS53	YJL029C	S	short
VPS54	YDR027C	SS	short
VPS65	YLR322W	SL	long
VPS75	YNL246W	S	short
VPS9	YML097C	S	short
VRP1	YLR337C	L	long
VTA1	YLR181C	S	short
WHI2	YOR043W	SS	short
XDJ1	YLR090W	S	short
XRS2	YDR369C	VS	short
HSL7	YBR134W	SL	long
YBR284W	YBR284W	L	long
YBR292C	YBR292C	SL	long
PAU24	YBR300C	L	long
YDJ1	YNL064C	SL	long
HEM25	YDL118W	SS	short
YDL119C	YDL119C	SS	short
MRX14	YDR115W	SS	short
RRP17	YDR413C	S	short
SSN2	YDR442W	SL	long
KRE28	YDR532C	SS	short
SDD1	YEL057C	S	short
YFH1	YDL120W	S	short
YGL039W	YGL039W	SL	long
MTE1	YGR042W	S	short
YHL012W	YHL012W	SL	long
PKP1	YIL042C	SS	short
RCI37	YIL077C	SS	short
YIR016W	YIR016W	2 POPULATIONS, NORMAL AND VERY LONG. SHOWS IT ALSO UPON RE-STREAKING	long
RBH1	YJL182C	SL	long
AIM24	YJR079W	SL	long
YKU70	YMR284W	VS	short
YKU80	YMR106C	VS	short
EIS1	YMR031W-A	S	short
TMA23	YMR269W	SL	long
RTC1	YOL138C	S	short
YOR008C-A	YOR008C-A	SL	long
MSA1	YOR066W	SL	long
YOR1	YGR281W	L	long
IRC13	YOR235W	SL	long
YPK3	YBR028C	SL	long
IRC15	YPL017C	SL	long
MRX11	YPL041C	S	short
YPL068C	YPL068C	SL	long
YPL105C	YPL105C	SL	long
YPL144W	YPL144W	S	short
YPL205C	YPL205C	S	short
YPP1	YGR198W	DAMP SHORT	short
YPT7	YML001W	SS	short
YSP3	YOR003W	SS	short
YTA7	YGR270W	S	short
ZEO1	YOL109W	SL	long

## Sheet: S. pombe TLM genes
Gene Name	Binary Phenotype	Systematic Name
ssb3	long	SPCC23B6.05c
est1	short	SPBC2D10.13
pku80	short	SPBC543.03c
dbl2	long	SPCC553.01c
trt1	short	SPBC29A3.14c
pmt3	long	SPBC365.06
poz1	long	SPAC19G12.13c
ccq1	short	SPCC188.07
rif1	long	SPAC6F6.17
rap1	long	SPBC1778.02
bqt1	long	SPAC6G9.13c
pst2	long	SPAC23C11.15
hta1	long	SPCC622.08c
raf2	long	SPCC970.07c
ulp2	long	SPAC17A5.07c
rtt109	short	SPBC342.06c
ulp1	long	SPBC19G7.09
pob3	long	SPBC609.05
top1	short	SPBC1703.14c
rtf2	long	SPAC1D4.09c
rev3	long	SPAC688.10
SPAC23C4.09c	long	SPAC23C4.09c
rdl1	long	SPAC17H9.03c
mak3	long	SPCC74.06
hmo1	long	SPBC28F2.11
snf5	long	SPAC2F7.08c
pef1	long	SPCC16C4.11
tmf1	long	SPBC365.07c
mlo3	short	SPBC1D7.04
vip1	long	SPAC10F6.06
ckb2	long	SPBC2G5.02c
gcn20	long	SPBC29A3.09c
ker1	long	SPBC1718.03
iws1	long	SPBC19G7.16
yox1	long	SPBC21B10.13c
pho7	long	SPBC27B12.11c
SPAC3C7.04	long	SPAC3C7.04
zfs1	long	SPBC1718.07c
rps1702	short	SPCC24B10.09
rps1701	short	SPBC839.05c
rpl2701	long	SPBC685.07c
rpl3001	long	SPAC9G1.03c
rpl2001	long	SPAC3A12.10
rpl901	long	SPAC4G9.16c
rps2201	long	SPAC22A12.04c
rrp14	long	SPAC8C9.10c
tif310	long	SPAC3A12.13c
ppk6	short	SPAC1805.01c
azr1	long	SPAC1556.03
apc14	long	SPAC27D7.05c
sck2	long	SPAC22E12.14c
rnf170	long	SPAC23A1.07
swd1	long	SPAC23H3.05c
nxt3	long	SPBP8B7.11
hrk1	short	SPAC23C4.03
SPBC14F5.10c	long	SPBC14F5.10c
csn5	long	SPAC1687.13c
spc2	long	SPAC1071.04c
cul3	long	SPAC24H6.03
ubp8	long	SPAC13A11.04c
ppk8	long	SPAC22G7.08
naa35	long	SPBC1861.03
pus4	long	SPBC11C11.10
tyw3	long	SPAC25B8.15c
ypa2	long	SPAC1782.05
clg1	long	SPBC1D7.03
SPAC1687.07	long	SPAC1687.07
ecm29	short	SPAC1782.01
sgo1	long	SPBP35G2.03c
arp1	long	SPBC1347.12
sfr1	long	SPBC28F2.07
mcp1	long	SPAC1687.10
acp2	long	SPAC631.01c
lsk1	long	SPAC2F3.15
alm1	long	SPAC1486.04c
SPAC1399.02	short	SPAC1399.02
tlg2	long	SPAC823.05c
vps8	long	SPAC17A2.06c
mss51	long	SPAC25B8.04c
mtg1	long	SPBC25B2.04c
trx2	long	SPBC12D12.07c
tom70	long	SPAC6B12.12
pof5	long	SPAC6F6.02c
mug68	short	SPAC6C3.07
cce1	long	SPAC25G10.02
tls1	long	SPAC1D4.01
SPAC24H6.08	long	SPAC24H6.08
SPBC146.02	long	SPBC146.02
SPBC365.16	long	SPBC365.16
ptf2	long	SPBC16G5.13
SPCC736.02	long	SPCC736.02
SPAC1805.14	long	SPAC1805.14
SPAC5H10.07	long	SPAC5H10.07
ppr8	long	SPBC1289.06c
SPAC17A2.10c	long	SPAC17A2.10c
csi2	long	SPAC4D7.07c
SPCC18.17c	long	SPCC18.17c
mni1	long	SPBC19C7.01
afg1	long	SPBC115.02c
glm1	long	SPAC15F9.01c
blt1	long	SPBC1A4.05
gid8	long	SPAC12B10.13
SPAPB24D3.03	long	SPAPB24D3.03
arg7	long	SPBC1773.14
arg6	long	SPBC725.14
slx1	long	SPAP27G11.15
trm141	long	SPBC3H7.11
SPAC9.02c	long	SPAC9.02c
atp11	long	SPAC3A12.12
mok13	long	SPBC16D10.05
rgf2	long	SPAC1006.06
SPAC3F10.16c	long	SPAC3F10.16c
dop1	long	SPAPB21F2.02
alp31	long	SPAC8E11.07c
nup132	long	SPAC1805.04
swc3	long	SPAC4H3.02c
atp14	long	SPBC29A3.10c
rho4	long	SPAC16A10.04
slm1	long	SPAC637.13c
gpx1	long	SPBC32F12.03c
rds1	long	SPAC343.12
SPAC29B12.11c	long	SPAC29B12.11c
cld1	long	SPAC6G10.03c
SPAC15E1.02c	long	SPAC15E1.02c
ypt4	long	SPAC1B3.11c
SPAPB24D3.08c	long	SPAPB24D3.08c
ryh1	long	SPAC4C5.02c
rsa1	long	SPBC16C6.03c
SPCC622.14	long	SPCC622.14
SPCC417.11c	long	SPCC417.11c
coy1	long	SPCC364.04c
nup60	long	SPCC285.13c
nup61	long	SPCC18B5.07c
gud1	long	SPCC1672.03c
SPBC887.17	long	SPBC887.17
ccr1	long	SPBC29A10.01
cho2	long	SPBC26H8.03
meu17	long	SPBC14C8.05c
swd22	long	SPAC824.04
SPAC4G8.04	long	SPAC4G8.04
met11	long	SPAC343.10
abc4	short	SPAC30.04c
ura1	long	SPAC22G7.06c
pof8	short	SPAC17G6.17
stm1	long	SPAC17C9.10
irs4	long	SPAC1687.09
pfl8	long	SPAC1F8.06
gpd2	long	SPAC23D3.04c
pho1	long	SPBP4G3.02
SPCC63.06	long	SPCC63.06
mix17	long	SPAC6C3.02c
SPAC6F6.13c	long	SPAC6F6.13c
SPBC18H10.05	long	SPBC18H10.05
opa3	long	SPBC1703.11
SPCC757.02c	long	SPCC757.02c
SPBC2A9.03	long	SPBC2A9.03
wtf21	long	SPCC1739.15
SPAC926.06c	long	SPAC926.06c
dsc3	long	SPAC20H4.02
SPAC22E12.18	long	SPAC22E12.18
mpc1	long	SPCC1235.11
fzr2	long	SPAC13G6.08
meu23	long	SPCC613.11c
SPBC1271.05c	long	SPBC1271.05c
SPAC1952.06c	long	SPAC1952.06c
ftp105	long	SPAC17A5.16
fah2	long	SPCC550.07
SPBPB2B2.03c	long	SPBPB2B2.03c
mre11	short	SPAC13C5.07
ctr1	short	SPAC140.04
rad17	short	SPAC14C4.13
rad50	short	SPAC1556.01c
pli1	long	SPAC1687.05
taz1	long	SPAC16A10.07c
mtl1	short	SPAC17H9.02
rad1	short	SPAC1952.07
hus1	short	SPAC20G4.04c
cdc17	long	SPAC20G8.01
mpn1	short	SPAC23C11.10
cka1	long	SPAC23C11.11
pot1	short	SPAC26H5.06
cdc1	long	SPAC27E2.05
rqh1	short	SPAC2G11.12
sde2	long	SPAC31G5.18c
rad2	short	SPAC3G6.06c
ssu72	long	SPAC3G9.04
pol1	long	SPAC3H5.06c
tel2	short	SPAC458.03
rad51	short	SPAC644.14c
rad9	short	SPAC664.07c
spp1	long	SPAC6B12.10c
tpz1	short	SPAC6F6.16c
rad26	short	SPAC9E9.08
mcl1	long	SPAPB1E7.02c
ste20	long	SPBC12C2.02c
slm9	short	SPBC15D4.03
dna2	short	SPBC16D10.04c
cdc27	long	SPBC1734.02c
spp2	long	SPBC17D11.06
tbf1	long	SPBC19G7.13
rad3	short	SPBC216.05
hob1	long	SPBC21D10.12
cdc20	short	SPBC25H2.13c
exo1	short	SPBC29A10.05
cay1	long	SPBC2F12.12c
tor1	long	SPBC30D10.10c
hip1	short	SPBC31F10.13c
cdc6	long	SPBC336.04
crb2	short	SPBC342.05
clr6	long	SPBC36.05c
rad13	long	SPBC3E7.08c
stn1	long	SPBC409.12c
clr4	long	SPBC428.08c
ssb1	short	SPBC660.13c
nbs1	short	SPBC6B1.09c
pfh1	short	SPBC887.14c
mit1	long	SPBP35G2.10
ppm1	long	SPBP8B7.08c
pku70	short	SPCC126.02c
tel1	short	SPCC23B6.03c
gad8	long	SPCC24B10.07
set1	long	SPCC306.04c
pof3	short	SPCC338.16
ter1	short	SPNCRNA.214
