# Supplementary material for: A comparative analysis of telomere length maintenance circuits in fission and budding yeast
Source: Front Genet. 2022 Nov 4;13:1033113. doi: 10.3389/fgene.2022.1033113 (PMC9672475; doi:10.3389/fgene.2022.1033113)
Supplement: Supplementary file 2 [file DataSheet2.ZIP › Supplementary material/Table S2 S_pombe to S_cerevisiae orthologous pairs.xlsx]

## Sheet: Sheet1
S. pombe Systematic Name	S. cerevisiae Systematic Name
SPAC1782.04	YLR204W
SPAC806.02c	YIL003W
SPAC22A12.08c	YKR070W
SPBC16A3.11	YDR419W
SPCC1450.15	YBR265W
SPAC6F12.05c	YJR142W
SPBP4H10.15	YJL200C
SPAC22E12.10c	YER141W
SPAC19B12.13	YKL155C
SPAC1420.04c	YKL155C
SPBC530.12c	YGR036C
SPAC15E1.04	YOR074C
SPCC1223.08c	YOR280C
SPBC29A3.02c	YCL030C
SPBC1711.13	YCL030C
SPBC3B8.10	YPL099C
SPBC1703.02	YML127W
SPBC947.07	YKL082C
SPAPB1A11.03	YML054C
SPAC8C9.10c	YKL082C
SPAC12G12.17	YJL205C
SPAC1486.11	YIL098C
SPAC15A10.17	YPL189C-A
SPAC167.09	YNL158W
SPAC1952.04c	YBL029C-A
SPAC1B3.21	YJL062W-A
SPAC1F7.14c	YDL157C
SPAC22F3.15	YOR215C
SPAC23H4.21	YLR407W
SPAC25H1.10c	YOL077W-A
SPAC3F10.19	YLR437C
SPAC4D7.14	YGL108C
SPAC4F10.22	YMR194C-B
SPAC6B12.19	YLR221C
SPBC1604.25	YER058W
SPBC1711.18	YBR122C
SPBC21B10.14	YFR049W
SPBC24C6.13	YMR244C-A
SPBC25H2.18	YDR231C
SPBC2F12.17	YMR256C
SPBC30D10.21	YDR493W
SPBC4.07c	YDL007W
SPBC409.23	YLR099W-A
SPBC530.16	YNL024C-A
SPBC887.22	YJR010C-A
SPBC8D2.23	YNL122C
SPBC8E4.12c	YGR146C
SPCC162.05	YOL096C
SPCC162.06c	YDR486C
SPCC162.07	YLR206W
SPCC162.08c	YKR095W
SPCC162.09c	YML075C
SPCC162.11c	YNR012W
SPCC162.12	YPL180W
SPCC4B3.20	YKL137W
SPMIT.01	Q0045
SPMIT.02	Q0255
SPMIT.03	Q0060
SPMIT.04	Q0275
SPMIT.05	Q0105
SPMIT.06	Q0050
SPMIT.07	Q0085
SPMIT.08	Q0140
SPMIT.09	Q0080
SPMIT.10	Q0130
SPMIT.11	Q0250
SPBP35G2.16c	YGR146C
SPAC17G8.15	YDR374W-A
SPAC1805.18	YGR030C
SPCC16C4.22	YBR278W
SPCC330.20	YBR162W-A
SPCC757.15	YML129C
SPBC460.01c	YKR039W
SPBC460.02c	YPL048W
SPBC460.03	YBR293W
SPBC460.04c	YLL057C
SPBC460.05	YLR004C
SPBC19G7.19	YPR133W-A
SPAC977.18	YBL029C-A
SPCC663.18	YER180C-A
SPAC6F6.19	YLR271W
SPAP4C9.02	YIL027C
SPCC18.19c	YGL226C-A
SPCC1235.16	YGR105W
SPCC70.12c	YGR146C
SPCC1442.19	YKL167C
SPBC26H8.16	YBR269C
SPAC3A12.18	YNL241C
SPBC1778.01c	YGR285C
SPAC15A10.04c	YGR211W
SPAC25G10.03	YNL103W
SPAC23C11.14	YMR243C
SPBC1718.07c	YLR136C
SPAC31F12.01	YMR273C
SPBC1198.04c	YPR022C
SPAC227.08c	YPR107C
SPAC17G6.16c	YLR277C
SPAPB1A10.10c	YML001W
SPAPB1A10.16	YGL041W-A
SPBC405.04c	YML001W
SPAC6F6.15	YOR089C
SPAC18G6.03	YER031C
SPAC9E9.07c	YFL005W
SPBC1703.10	YFL038C
SPCC1795.09	YLR121C
SPCC11E10.05c	YER005W
SPBC13G1.11	YKL196C
SPAC1F5.08c	YNL291C
SPCC24B10.14c	YLR265C
SPAC4F10.15c	YOR181W
SPBC30B4.01c	YOR008C
SPAC9E9.13	YKL117W
SPAC9G1.02	YNR031C
SPAC1B3.03c	YLR216C
SPBC409.07c	YJL128C
SPAC1006.09	YNR031C
SPBC800.02	YOR083W
SPCC18B5.03	YJL187C
SPBC3B9.10	YMR197C
SPCC1322.14c	YJL012C
SPBC13E7.09	YLR337C
SPBC29A10.11c	YML097C
SPBC4F6.10	YML097C
SPAC17A2.06c	YAL002W
SPAC1783.02c	YPR139C
SPAC630.11	YJR044C
SPAC3A12.15	YJL029C
SPCPJ732.01	YOR069W
SPAC2G11.03c	YGL095C
SPAP27G11.05c	YDR080W
SPAC2G11.06	YPR173C
SPCC777.13	YJL154C
SPBC1703.15c	YLR396C
SPAC1142.07c	YLR025W
SPCC364.05	YDR495C
SPAC15E1.06	YHR012W
SPAC1B3.07c	YPL065W
SPAC19A8.05c	YNR006W
SPAC4G9.13c	YJL053W
SPBC4B4.06	YJR102C
SPAC9E9.14	YKL041W
SPBC215.14c	YMR077C
SPAPJ696.01c	YOR132W
SPAC824.05	YPL045W
SPBC21C3.01c	YLL040C
SPBC16C6.02c	YLL040C
SPAC767.01c	YKR001C
SPCC757.10	YKL119C
SPAC16E8.07c	YOR270C
SPCC965.03	YEL051W
SPBC3B9.18c	YGR020C
SPAC17A2.03c	YLR447C
SPAPB2B4.05	YKL080W
SPAC11E3.07	YOR332W
SPAC1B3.14	YEL027W
SPAC637.05c	YBR127C
SPAC2C4.13	YHR026W
SPAC7D4.10	YPR036W
SPAC732.01	YPL234C
SPBC1289.05c	YHR039C-A
SPAC343.05	YDL185W
SPAC1B3.16c	YGR065C
SPAC4A8.08c	YGR094W
SPAC23H4.14	YDL077C
SPBC354.14c	YEL013W
SPBC16E9.06c	YAL044W-A
SPBC649.04	YDL012C
SPBC23E6.04c	YJL109C
SPAC29E6.03c	YDL058W
SPAC2G11.02	YJR041C
SPBC725.15	YML106W
SPCC330.05c	YEL021W
SPAC57A10.12c	YKL216W
SPAC16.03c	YLR420W
SPAC22G7.06c	YJL130C
SPAC31G5.08	YOR278W
SPAC19A8.08	YHR077C
SPAC16C9.06c	YMR080C
SPCC1183.06	YML021C
SPAC17A5.07c	YIL031W
SPBC19G7.09	YPL020C
SPAC1B2.02c	YDR470C
SPCC895.04c	YOR075W
SPAC20H4.10	YDL190C
SPBC16A3.09c	YGR048W
SPAC1805.12c	YKR094C
SPBC83.01	YBL047C
SPAC17A5.12	YDR320C
SPAC3F10.13	YOR138C
SPBC21D10.05c	YGL181W
SPBC6B1.06c	YBR058C
SPAC1486.02c	YOL073C
SPCC895.09c	YLR419W
SPCC285.11	YDL091C
SPAC343.09	YBL058W
SPAC2C4.15c	YDR330W
SPAC15A10.11	YGR184C
SPBC19C7.02	YLR024C
SPCC188.08c	YMR304W
SPBC713.02c	YMR304W
SPCC1494.05c	YJL197W
SPCC16A11.12c	YJL197W
SPBC337.08c	YLL039C
SPAC6G10.11c	YLR167W
SPAC11G7.04	YKR094C
SPBC211.07c	YEL012W
SPAC10F6.05c	YER100W
SPBC119.02	YBR082C
SPBP16F5.04	YMR022W
SPBC1198.09	YGR133W
SPBC1105.09	YMR022W
SPAC11E3.04c	YDR092W
SPCC777.10c	YLR306W
SPCC1259.15c	YOR339C
SPBC2D10.20	YDR177W
SPAC323.06c	YPL003W
SPAC24H6.12c	YPR066W
SPAC17G6.14c	YDL084W
SPBC1289.02c	YNL286W
SPCC1494.04c	YBR166C
SPCC126.06	YGR080W
SPAC630.14c	YCR084C
SPAC18B11.10	YCR084C
SPBC32F12.04	YLR212C
SPBC9B6.04c	YOR187W
SPBC800.05c	YML085C
SPBC12D12.07c	YCR083W
SPAC7D4.07c	YLR043C
SPBC29A3.14c	YLR318W
SPBC1718.05	YDR472W
SPBC11G11.04	YBR254C
SPBC3F6.03	YDR353W
SPBC16G5.08	YDR354W
SPCC1442.09	YER090W
SPAC19A8.15	YGL026C
SPBC1539.09c	YKL211C
SPAPB18E9.01	YHR070W
SPAC4G8.06c	YML005W
SPAC31A2.02	YNR046W
SPBC16D10.02	YOL124C
SPAC6B12.09	YOL093W
SPBC25D12.05	YDR120C
SPAC17G8.01c	YJL087C
SPAC1639.02c	YKR050W
SPAC3F10.02c	YKR050W
SPBC19G7.13	YPL128C
SPCC576.03c	YML028W
SPAC3G6.09c	YDR074W
SPAC328.03	YBR126C
SPAC27D7.14c	YOL145C
SPAC19G12.15c	YDR074W
SPCC24B10.21	YDR050C
SPBC216.07c	YKL203C
SPBC30D10.10c	YKL203C
SPBC16G5.12c	YLR234W
SPBC1A4.03c	YNL088W
SPBC1703.14c	YOL006C
SPAC6B12.12	YNL121C
SPBC27B12.10c	YNL070W
SPBC27B12.13	YMR203W
SPAC17H9.16	YNL131W
SPAC6F12.07	YGR082W
SPBC713.08	YOL026C
SPCC1753.04	YOL064C
SPBC1773.05c	YJR159W
SPCC70.07c	YJR057W
SPAC823.05c	YOL018C
SPBC36B7.07	YDR468C
SPCC4B3.16	YPR040W
SPAC3C7.12	YCL029C
SPAC13G6.04	YJR135W-A
SPAC57A10.11c	YKL195W
SPCC16A11.09c	YNR017W
SPBC1289.09	YGR033C
SPBP23A10.16	YLR164W
SPAC3A12.16c	YJL143W
SPAC824.06	YLR008C
SPAC17C9.09c	YGR181W
SPAC222.03c	YHR005C-A
SPCC1919.09	YPR016C
SPBC336.10c	YJR047C
SPAC26H5.10c	YJR047C
SPAC17C9.03	YGR162W
SPBC1709.18	YOL139C
SPAC16E8.15	YOL139C
SPBC18H10.03	YDR429C
SPAC4A8.16c	YMR309C
SPBC17D11.05	YBR079C
SPAC8C9.15c	YDR211W
SPAC21E11.06	YGR083C
SPAC4D7.09	YOR260W
SPBC17G9.09	YER025W
SPAC32A11.04c	YPL237W
SPAC3G9.09c	YJR007W
SPBC25H2.07	YMR260C
SPAC13C5.03	YMR065W
SPBC25H2.02	YIL078W
SPBC1105.07c	YOL072W
SPAC23H4.10c	YPL214C
SPBC26H8.01	YGR144W
SPAC20H4.03c	YGL043W
SPAC22H12.02	YPL129W
SPBC1198.13c	YGR005C
SPCC1620.09c	YGR186W
SPBC30B4.07c	YPR056W
SPBC13G1.13	YPL122C
SPAC16E8.11c	YDR311W
SPCC1672.08c	YKR062W
SPAC458.07	YKL028W
SPCC23B6.03c	YBL088C
SPCC1450.04	YAL003W
SPCC417.08	YNL014W
SPBC1706.01	YAR014C
SPAC6G10.02c	YHR158C
SPBC1604.20c	YPL155C
SPCC1223.06	YHR158C
SPBC32F12.11	YJL052W
SPBC660.11	YLL046C
SPAC29E6.08	YER148W
SPCC1020.06c	YLR354C
SPAC12G12.05c	YMR236W
SPBC15D4.14	YBR198C
SPCC5E4.03c	YBR198C
SPCC16C4.18c	YGL112C
SPAC23G3.09	YMR005W
SPAC823.06	YPL011C
SPAC3A12.05c	YCR042C
SPCC1494.02c	YML098W
SPAC15A10.02	YDR145W
SPAC2G11.14	YGR274C
SPAC1002.04c	YML015C
SPBC21H7.02	YDR167W
SPAC7D4.04	YPR049C
SPAC6G9.11	YOR327C
SPAC26A3.01	YLR121C
SPBC11B10.06	YDR078C
SPBC409.03	YHR079C-A
SPBC30D10.04	YMR048W
SPAC1142.03c	YPL121C
SPBC4F6.15c	YML095C
SPBC216.06c	YNL273W
SPBC354.03	YBR175W
SPBC18H10.06c	YKL018W
SPAC23H3.05c	YAR003W
SPBP35G2.13c	YDR485C
SPAC637.11	YPL029W
SPBC947.01	YER047C
SPAC1834.01	YBR143C
SPCC584.04	YDR172W
SPCC1795.11	YOR204W
SPBC800.09	YPR129W
SPAC4D7.05	YMR146C
SPBC23G7.05	YNL244C
SPBC25D12.04	YJL026W
SPBC1734.14c	YBR135W
SPBC27.08c	YJR010W
SPAC24B11.06c	YLR113W
SPBC1271.02	YGL022W
SPCC16C4.09	YDR293C
SPAC20G4.07c	YGL012W
SPAC1F8.03c	YEL065W
SPCC61.01c	YOL158C
SPBC4F6.09	YKR106W
SPAC1071.12c	YPR073C
SPAC17C9.10	YOL092W
SPCC645.14c	YOR027W
SPAC4F8.10c	YOR367W
SPCC1442.01	YLR310C
SPAC1565.04c	YCL032W
SPBC12C2.02c	YER093C
SPBC776.09	YDL160C
SPAC3G9.04	YNL222W
SPAC4G8.02c	YDR086C
SPAC23G3.10c	YNR023W
SPAC23H3.10	YJL176C
SPAC17G6.10	YFR037C
SPCC74.03c	YDR477W
SPCC297.03	YER129W
SPBC23E6.09	YBR112C
SPAC27D7.13c	YPL174C
SPAC1687.18c	YER147C
SPCC1682.07	YLR005W
SPAC664.11	YJR045C
SPCC23B6.05c	YJL173C
SPCC1753.01c	YNL312W
SPBC660.13c	YAR007C
SPCC1739.13	YAL005C
SPAC13G7.02c	YAL005C
SPBC106.02c	YKL086W
SPAC144.13c	YGL003C
SPAC4H3.05	YJL092W
SPCC320.10	YPL210C
SPCC188.06c	YPR088C
SPAC16.02c	YDR432W
SPAC19B12.09	YDL092W
SPAC23H4.07c	YKL154W
SPCC1322.08	YLR248W
SPAC589.02c	YDR443C
SPAC688.08	YCR081W
SPBC1604.10	YDR308C
SPAC29A4.07	YBR253W
SPBC31F10.04c	YER022W
SPBC12D12.06	YNL025C
SPAC23H4.17c	YPL042C
SPAC1F7.01c	YGR116W
SPAC23C4.19	YML010W
SPBC21C3.16c	YGR063C
SPCC61.02	YDR392W
SPAC4F8.12c	YHR165C
SPCC285.17	YMR233W
SPBC17D11.06	YKL045W
SPAC6B12.10c	YIR008C
SPBC1778.04	YDR052C
SPBC21C3.18	YDL017W
SPAC3H8.10	YMR079W
SPBC3H7.01	YNR026C
SPAC3F10.15c	YHR152W
SPCC188.12	YHR107C
SPAC9G1.11c	YHR107C
SPBC16A3.01	YJR076C
SPAC821.06	YCR002C
SPAC4F10.11	YLR314C
SPAC31G5.09c	YBL016W
SPBC1289.03c	YOR185C
SPAC1565.06c	YML064C
SPBP4H10.05c	YOL052C
SPAC144.04c	YKL184W
SPAC29B12.03	YLR437C
SPCPJ732.02c	YGR194C
SPCPB1C11.03	YLL055W
SPCPB1C11.02	YNL268W
SPCPB16A4.04c	YDL201W
SPCPB16A4.02c	YBR129C
SPCP31B10.06	YOR086C
SPCP31B10.05	YBR223C
SPCP31B10.04	YKL077W
SPCP31B10.02	YPL107W
SPCP1E11.11	YDR496C
SPCP1E11.10	YCR051W
SPCP1E11.08	YER126C
SPCP1E11.05c	YNR019W
SPCC970.10c	YDL074C
SPCC970.08	YDR017C
SPCC970.06	YGR284C
SPCC970.03	YIL043C
SPCC970.02	YKL046C
SPCC965.14c	YPR062W
SPCC965.11c	YFL055W
SPCC965.10	YDL170W
SPCC965.09	YLR351C
SPCC965.04c	YPR024W
SPCC962.01	YOR086C
SPCC895.06	YGR200C
SPCC895.03c	YGL169W
SPCC830.11c	YDL166C
SPCC830.10	YJR069C
SPCC830.09c	YAL033W
SPCC830.08c	YPR028W
SPCC830.06	YKL190W
SPCC830.05c	YFL024C
SPCC830.03	YLL035W
SPCC825.04c	YMR069W
SPCC825.02	YDR221W
SPCC794.11c	YJR125C
SPCC794.10	YKL035W
SPCC794.08	YMR212C
SPCC794.07	YNL071W
SPCC794.03	YDL210W
SPCC794.01c	YNL241C
SPCC790.03	YPL246C
SPCC777.15	YLR405W
SPCC777.11	YGR102C
SPCC777.08c	YJL058C
SPCC777.07	YOR099W
SPCC777.04	YPL265W
SPCC777.02	YLR098C
SPCC757.13	YJR152W
SPCC757.08	YDR280W
SPCC757.05c	YBR281C
SPCC757.04	YLR098C
SPCC757.03c	YDR533C
SPCC74.04	YDL210W
SPCC737.08	YLR106C
SPCC737.07c	YKL017C
SPCC737.05	YDR479C
SPCC736.15	YGR086C
SPCC736.13	YOR246C
SPCC736.12c	YDR374C
SPCC736.10c	YMR158W
SPCC736.07c	YFL023W
SPCC736.06	YPL104W
SPCC736.03c	YPR047W
SPCC70.09c	YMR295C
SPCC70.06	YDR159W
SPCC70.05c	YKL171W
SPCC70.03c	YLR142W
SPCC70.02c	YDL181W
SPCC663.15c	YPR097W
SPCC663.14c	YAL053W
SPCC663.13c	YOR253W
SPCC663.11	YBR194W
SPCC663.10	YPL030W
SPCC663.09c	YKL071W
SPCC663.08c	YKL071W
SPCC663.06c	YKL071W
SPCC645.13	YKL005C
SPCC645.10	YER168C
SPCC645.09	YBR268W
SPCC645.02	YHR100C
SPCC63.14	YKL050C
SPCC63.12c	YER094C
SPCC63.10c	YMR013C
SPCC63.07	YGR024C
SPCC63.06	YNL035C
SPCC63.05	YMR028W
SPCC622.14	YDL226C
SPCC622.13c	YKL033W
SPCC622.12c	YOR375C
SPCC622.10c	YDR166C
SPCC613.08	YDR361C
SPCC613.07	YHR040W
SPCC613.03	YLR250W
SPCC61.04c	YGR172C
SPCC61.03	YKL151C
SPCC5E4.05c	YKL094W
SPCC594.06c	YGL212W
SPCC594.05c	YPL138C
SPCC594.02c	YHL026C
SPCC584.15c	YFR022W
SPCC584.14	YCR054C
SPCC584.13	YDL210W
SPCC584.11c	YDR346C
SPCC584.03c	YGL164C
SPCC584.01c	YFR030W
SPCC576.14	YLR172C
SPCC576.13	YBR231C
SPCC576.12c	YDL160C-A
SPCC576.06c	YPL097W
SPCC576.05	YDR159W
SPCC576.04	YNL305C
SPCC576.02	YIR030C
SPCC569.07	YGL202W
SPCC569.05c	YLL028W
SPCC553.11c	YKL058W
SPCC553.08c	YNL163C
SPCC553.06	YMR149W
SPCC553.03	YKL197C
SPCC553.02	YHR074W
SPCC553.01c	YGR042W
SPCC550.15c	YBR267W
SPCC550.14	YJL080C
SPCC550.11	YJR132W
SPCC550.09	YBR168W
SPCC550.08	YDR391C
SPCC550.07	YDR242W
SPCC550.03c	YLR398C
SPCC550.01c	YLR218C
SPCC548.06c	YMR011W
SPCC548.05c	YOL054W
SPCC548.04	YIL008W
SPCC4G3.18	YHR197W
SPCC4G3.17	YGL101W
SPCC4G3.16	YOL066C
SPCC4G3.15c	YDL165W
SPCC4G3.14	YFL016C
SPCC4G3.13c	YMR264W
SPCC4G3.11	YDL089W
SPCC4G3.09c	YNL293W
SPCC4G3.06c	YLR439W
SPCC4G3.03	YLR149C
SPCC4F11.04c	YBR161W
SPCC4B3.18	YIL083C
SPCC4B3.13	YDR338C
SPCC4B3.11c	YAL046C
SPCC4B3.09c	YGL068W
SPCC4B3.08	YML112W
SPCC4B3.07	YOR051C
SPCC4B3.06c	YLR011W
SPCC4B3.05c	YDR047W
SPCC4B3.03c	YOL060C
SPCC4B3.02c	YMR292W
SPCC4B3.01	YOR251C
SPCC417.10	YJR152W
SPCC364.07	YIL074C
SPCC364.06	YKR048C
SPCC364.04c	YKL179C
SPCC338.15	YEL002C
SPCC338.14	YJR105W
SPCC338.13	YPR105C
SPCC338.12	YNL015W
SPCC338.08	YGL175C
SPCC338.07c	YDL040C
SPCC338.06c	YBR072W
SPCC330.09	YGR145W
SPCC330.06c	YLR109W
SPCC330.03c	YMR073C
SPCC320.14	YKL218C
SPCC320.12	YNR020C
SPCC320.11c	YPL211W
SPCC320.05	YPR003C
SPCC320.04c	YAL048C
SPCC320.03	YKL038W
SPCC31H12.03c	YER063W
SPCC31H12.02c	YDR033W
SPCC306.08c	YKL085W
SPCC306.07c	YKR060W
SPCC306.06c	YHR101C
SPCC306.02c	YNL044W
SPCC2H8.02	YML123C
SPCC297.06c	YKL142W
SPCC285.14	YMR218C
SPCC285.13c	YAR002W
SPCC285.10c	YMR171C
SPCC285.03	YNR038W
SPCC24B10.20	YKL071W
SPCC24B10.18	YLR363W-A
SPCC24B10.15	YOR166C
SPCC24B10.12	YML036W
SPCC24B10.11c	YML062C
SPCC24B10.10c	YGR028W
SPCC24B10.08c	YDR448W
SPCC24B10.05	YEL020W-A
SPCC24B10.02c	YJR049C
SPCC23B6.04c	YNL231C
SPCC23B6.02c	YAL059W
SPCC23B6.01c	YHR001W
SPCC1919.15	YDL074C
SPCC1919.13c	YIL096C
SPCC1919.12c	YBR074W
SPCC1919.08c	YMR286W
SPCC1919.05	YPR189W
SPCC1919.03c	YGL208W
SPCC1919.02	YCL052C
SPCC191.08	YNL260C
SPCC191.02c	YLR153C
SPCC1906.02c	YGL110C
SPCC1902.02	YPL032C
SPCC18B5.10c	YNL253W
SPCC18B5.08c	YPL040C
SPCC18B5.05c	YPR121W
SPCC18B5.04	YER050C
SPCC1840.12	YPR194C
SPCC1840.11	YNL232W
SPCC1840.09	YLR290C
SPCC1840.08c	YIL005W
SPCC1840.07c	YNL217W
SPCC1840.05c	YMR278W
SPCC1840.04	YOR197W
SPCC1827.07c	YIL047C
SPCC1827.06c	YDR158W
SPCC1827.05c	YNL110C
SPCC1827.04	YDR049W
SPCC1827.03c	YBR222C
SPCC1827.02c	YGR202C
SPCC1827.01c	YIL091C
SPCC18.15	YBR246W
SPCC18.13	YDR165W
SPCC18.12c	YOR004W
SPCC18.10	YNR027W
SPCC18.09c	YOR258W
SPCC18.08	YNL073W
SPCC18.06c	YNR052C
SPCC18.05c	YCR072C
SPCC18.03	YNL023C
SPCC1795.10c	YHR181W
SPCC1795.08c	YDR359C
SPCC1795.07	YNL081C
SPCC1795.05c	YKL024C
SPCC1795.04c	YOR362C
SPCC1795.02c	YDL128W
SPCC1739.10	YOL019W
SPCC1739.07	YHR081W
SPCC1739.06c	YKR069W
SPCC1739.02c	YNL177C
SPCC1739.01	YPL054W
SPCC16C4.19	YDR478W
SPCC16C4.15	YEL050C
SPCC16C4.12	YPR131C
SPCC16C4.10	YNR034W
SPCC16C4.06c	YPL212C
SPCC16C4.05	YNL282W
SPCC16C4.01	YFR048W
SPCC16A11.16c	YLR421C
SPCC16A11.02	YLR222C
SPCC16A11.01	YKL051W
SPCC1682.13	YAL034C
SPCC1682.12c	YNL186W
SPCC1682.11c	YOR161C
SPCC1682.09c	YDL198C
SPCC1682.05c	YPL243W
SPCC1672.12c	YOR164C
SPCC1672.11c	YOR291W
SPCC1672.09	YKL140W
SPCC1672.07	YLR409C
SPCC1672.05c	YGR185C
SPCC1672.04c	YLL018C-A
SPCC1672.03c	YDL238C
SPCC1672.01	YFR025C
SPCC1620.12c	YPL249C
SPCC1620.11	YFR002W
SPCC1620.08	YGR244C
SPCC1620.07c	YHR192W
SPCC1620.06c	YER099C
SPCC1620.05	YJL031C
SPCC1620.03	YGR053C
SPCC14G10.03c	YBR173C
SPCC14G10.02	YKL014C
SPCC14G10.01	YDR196C
SPCC1494.10	YER109C
SPCC1494.09c	YOR352W
SPCC1494.08c	YBL086C
SPCC1494.07	YMR259C
SPCC1494.06c	YLR276C
SPCC1494.03	YPL161C
SPCC1450.16c	YMR313C
SPCC1450.13c	YBR256C
SPCC1450.12	YPR097W
SPCC1450.10c	YNL240C
SPCC1450.09c	YMR008C
SPCC1450.03	YDR398W
SPCC1450.02	YLR399C
SPCC1442.17c	YNL265C
SPCC1442.16c	YBR046C
SPCC1442.14c	YDL125C
SPCC1442.13c	YNL224C
SPCC1442.12	YER026C
SPCC1442.06	YML092C
SPCC1442.05c	YGR235C
SPCC1442.04c	YGL250W
SPCC1442.03	YMR166C
SPCC1442.02	YGL060W
SPCC13B11.04c	YDL168W
SPCC13B11.03c	YDR272W
SPCC1393.14	YLR010C
SPCC1393.13	YMR027W
SPCC1393.11	YKR085C
SPCC1393.09c	YDR152W
SPCC1393.06c	YHR085W
SPCC1393.04	YDR383C
SPCC1393.02c	YER161C
SPCC1322.16	YGR231C
SPCC1322.09	YJL123C
SPCC1322.05c	YNL045W
SPCC1322.04	YKL035W
SPCC1322.01	YMR287C
SPCC132.04c	YDL215C
SPCC132.01c	YPL009C
SPCC1281.07c	YKR076W
SPCC1281.06c	YGL055W
SPCC1281.04	YPR127W
SPCC1281.03c	YGL231C
SPCC126.12	YGL221C
SPCC126.09	YKL175W
SPCC126.07c	YPR093C
SPCC126.05c	YNL252C
SPCC126.04c	YGL066W
SPCC1259.12c	YGL227W
SPCC1259.11c	YGR100W
SPCC1259.09c	YGR193C
SPCC1259.07	YDL076C
SPCC1259.06	YML114C
SPCC1259.02c	YBR074W
SPCC1235.11	YGL080W
SPCC1235.09	YBR103W
SPCC1235.04c	YDL045C
SPCC1235.03	YKL090W
SPCC1223.14	YGL148W
SPCC1223.07c	YLL018C
SPCC1223.04c	YDR198C
SPCC1223.01	YDR266C
SPCC11E10.07c	YKR026C
SPCC11E10.06c	YPL101W
SPCC11E10.04	YMR282C
SPCC11E10.01	YGL184C
SPCC1183.07	YMR229C
SPCC1183.04c	YOR017W
SPCC1183.03c	YDL120W
SPCC1183.02	YPL048W
SPCC1020.13c	YOR022C
SPCC1020.11c	YLL014W
SPCC1020.08	YPL207W
SPCC1020.07	YKL033W-A
SPCC1020.05	YLR361C
SPCC1020.03	YPL224C
SPCC1020.02	YGL093W
SPAC8C9.17c	YKR037C
SPAC56F8.11	YLR066W
SPCC188.04c	YER018C
SPBC336.08	YMR117C
SPCC1223.15c	YDR201W
SPBPJ4664.05	YHR140W
SPBPJ4664.04	YDL145C
SPBPB8B6.06c	YOR390W
SPBPB8B6.05c	YLR160C
SPBPB8B6.03	YDR242W
SPBPB8B6.02c	YHL016C
SPBPB7E8.02	YDR505C
SPBPB2B2.18	YBL029C-A
SPBPB2B2.15	YOR387C
SPBPB2B2.13	YDR009W
SPBPB2B2.12c	YBR019C
SPBPB2B2.10c	YBR018C
SPBPB2B2.09c	YHR063C
SPBPB2B2.06c	YHR202W
SPBPB2B2.02	YGR263C
SPBPB2B2.01	YKR039W
SPBPB21E7.09	YLR160C
SPBPB10D8.07c	YPL092W
SPBPB10D8.06c	YPL092W
SPBPB10D8.05c	YPL092W
SPBPB10D8.04c	YPL092W
SPBPB10D8.01	YLL055W
SPBP8B7.31	YER134C
SPBP8B7.29	YNR033W
SPBP8B7.27	YJR036C
SPBP8B7.23	YLR427W
SPBP8B7.21	YER151C
SPBP8B7.20c	YNL061W
SPBP8B7.19	YGL207W
SPBP8B7.18c	YOL055C
SPBP8B7.17c	YPR121W
SPBP8B7.15c	YKL059C
SPBP8B7.13	YNL054W
SPBP8B7.10c	YOR078W
SPBP8B7.09c	YKL205W
SPBP8B7.08c	YDR435C
SPBP8B7.05c	YNL036W
SPBP8B7.01c	YBR167C
SPBP4H10.17c	YHR075C
SPBP4H10.16c	YOR043W
SPBP4H10.12	YBR137W
SPBP4H10.11c	YOR317W
SPBP4G3.03	YCR076C
SPBP35G2.14	YJR091C
SPBP35G2.12	YBR111C
SPBP35G2.11c	YOL082W
SPBP35G2.09	YLR298C
SPBP35G2.08c	YIL079C
SPBP26C9.03c	YMR319C
SPBP23A10.11c	YBR162C
SPBP23A10.09	YDR013W
SPBP23A10.06	YGR257C
SPBP23A10.03c	YDR511W
SPBP23A10.02	YMR123W
SPBP22H7.06	YNL129W
SPBP22H7.05c	YGR270W
SPBP22H7.03	YGR143W
SPBP22H7.02c	YPR112C
SPBP19A11.07c	YLR436C
SPBP19A11.01	YAL044C
SPBP18G5.02	YCL004W
SPBP16F5.08c	YHR176W
SPBP16F5.06	YOL144W
SPBP16F5.05c	YPL239W
SPBP16F5.03c	YHR099W
SPBC9B6.11c	YML118W
SPBC9B6.07	YDR087C
SPBC9B6.06	YNL284C
SPBC9B6.03	YGL023C
SPBC947.15c	YMR145C
SPBC947.14c	YBR120C
SPBC947.13	YDR527W
SPBC947.10	YKL034W
SPBC947.09	YDR533C
SPBC947.08c	YBR215W
SPBC947.06c	YLL028W
SPBC947.05c	YLR214W
SPBC947.03c	YCR020C-A
SPBC902.03	YAL009W
SPBC8E4.04	YOR120W
SPBC8E4.01c	YML123C
SPBC8D2.18c	YER043C
SPBC8D2.17	YJL183W
SPBC8D2.16c	YMR310C
SPBC8D2.15	YOR196C
SPBC8D2.13	YIL104C
SPBC8D2.12c	YGR021W
SPBC8D2.09c	YIR009W
SPBC8D2.06	YBL076C
SPBC8D2.02c	YOL129W
SPBC887.18c	YPL254W
SPBC887.15c	YDR297W
SPBC887.13c	YER061C
SPBC887.12	YAL026C
SPBC887.09c	YOR353C
SPBC887.07	YKL170W
SPBC887.02	YJR040W
SPBC887.01	YMR009W
SPBC839.16	YGR204W
SPBC839.14c	YIL064W
SPBC839.10	YGR013W
SPBC839.09c	YBL090W
SPBC839.03c	YLR128W
SPBC839.02	YJL084C
SPBC83.18c	YNL152W
SPBC83.17	YOR298C-A
SPBC83.16c	YKR018C
SPBC83.15	YGL111W
SPBC83.13	YMR241W
SPBC83.11	YOR307C
SPBC83.09c	YHR156C
SPBC83.08	YPL235W
SPBC83.06c	YPL183W-A
SPBC83.05	YMR302C
SPBC800.13	YFR046C
SPBC800.10c	YBL047C
SPBC776.17	YCL031C
SPBC776.15c	YDR148C
SPBC776.10c	YNL041C
SPBC776.08c	YGR090W
SPBC776.07	YIL070C
SPBC776.06c	YOR129C
SPBC776.05	YGR149W
SPBC776.03	YJR139C
SPBC725.14	YJL071W
SPBC725.12	YHR199C-A
SPBC725.05c	YCR026C
SPBC725.04	YEL020C
SPBC725.03	YGR017W
SPBC725.01	YKL106W
SPBC713.10	YJL104W
SPBC713.07c	YDR452W
SPBC713.06	YDL164C
SPBC713.04c	YCR057C
SPBC713.03	YDL178W
SPBC6B1.12c	YBR111W-A
SPBC6B1.05c	YHR171W
SPBC6B1.03c	YHR097C
SPBC691.05c	YBR086C
SPBC691.04	YDR194C
SPBC691.02c	YGL145W
SPBC691.01	YNL326C
SPBC685.02	YBR163W
SPBC660.16	YHR183W
SPBC660.15	YOL123W
SPBC660.10	YJL102W
SPBC660.06	YFL010C
SPBC660.05	YFL010C
SPBC651.09c	YGL244W
SPBC651.02	YJL126W
SPBC651.01c	YPL093W
SPBC646.16	YGL011C
SPBC646.10c	YLR197W
SPBC646.08c	YPL145C
SPBC646.07c	YDL015C
SPBC646.03	YMR293C
SPBC609.05	YML069W
SPBC582.10c	YBR114W
SPBC582.08	YDR111C
SPBC577.15c	YLL022C
SPBC577.13	YIL002C
SPBC577.12	YLR143W
SPBC577.10	YFR050C
SPBC577.09	YDR030C
SPBC577.07	YFR005C
SPBC577.06c	YLR305C
SPBC56F2.14	YMR225C
SPBC56F2.12	YLR355C
SPBC56F2.08c	YJR091C
SPBC56F2.07c	YLR397C
SPBC56F2.04	YBL004W
SPBC56F2.03	YDR106W
SPBC543.10	YGL020C
SPBC543.09	YMR089C
SPBC543.08	YDR319C
SPBC543.05c	YNL275W
SPBC543.04	YHL023C
SPBC530.15c	YLL028W
SPBC530.13	YJL006C
SPBC530.09c	YPR079W
SPBC530.06c	YMR012W
SPBC530.01	YOR070C
SPBC4F6.17c	YDR258C
SPBC4F6.14	YPL043W
SPBC4F6.13c	YMR049C
SPBC4F6.12	YKR090W
SPBC4F6.11c	YML096W
SPBC4F6.08c	YML009C
SPBC4F6.07c	YBR142W
SPBC4F6.05c	YFL048C
SPBC4C3.10c	YJL001W
SPBC4C3.09	YOR320C
SPBC4C3.08	YOR320C
SPBC4C3.06	YCR030C
SPBC4C3.04c	YPR017C
SPBC4C3.03	YHR025W
SPBC4B4.11	YHR059W
SPBC4B4.07c	YBR119W
SPBC4B4.04	YGR054W
SPBC4B4.02c	YPR155C
SPBC4B4.01c	YDR531W
SPBC428.19c	YMR093W
SPBC428.17c	YDR014W
SPBC428.15	YGR210C
SPBC428.14	YBR042C
SPBC428.11	YLR303W
SPBC428.06c	YBR095C
SPBC428.04	YIL040W
SPBC418.02	YDL040C
SPBC409.19c	YMR060C
SPBC409.18	YDR284C
SPBC409.16c	YAL027W
SPBC409.15	YLR435W
SPBC409.14c	YMR188C
SPBC409.13	YOL143C
SPBC409.12c	YDR082W
SPBC409.08	YGR138C
SPBC405.06	YLR090W
SPBC405.05	YMR159C
SPBC405.03c	YML018C
SPBC4.03c	YHR098C
SPBC4.02c	YMR265C
SPBC4.01	YBR040W
SPBC3H7.13	YLR238W
SPBC3H7.12	YDR202C
SPBC3H7.11	YOR239W
SPBC3H7.10	YMR312W
SPBC3H7.07c	YGR208W
SPBC3H7.04	YJR101W
SPBC3H7.03c	YIL125W
SPBC3H7.02	YLR092W
SPBC3F6.04c	YDL148C
SPBC3F6.02c	YGL001C
SPBC3F6.01c	YGR123C
SPBC3E7.13c	YGR129W
SPBC3E7.11c	YIR004W
SPBC3E7.09	YOR154W
SPBC3E7.07c	YPL225W
SPBC3E7.06c	YBR293W
SPBC3E7.05c	YKR016W
SPBC3D6.13c	YIL005W
SPBC3D6.12	YLR129W
SPBC3D6.08c	YJL124C
SPBC3D6.06c	YOL061W
SPBC3D6.03c	YKR079C
SPBC3B9.19	YOR232W
SPBC3B9.14c	YMR024W
SPBC3B9.12	YDR246W
SPBC3B9.09	YLR417W
SPBC3B9.06c	YNR007C
SPBC3B9.05	YKL084W
SPBC3B9.04	YDR316W
SPBC3B9.03	YDR292C
SPBC3B9.01	YBR101C
SPBC3B8.11	YBL014C
SPBC3B8.10c	YHR004C
SPBC3B8.09	YDL153C
SPBC3B8.06	YCR061W
SPBC3B8.05	YIL103W
SPBC3B8.04c	YNR013C
SPBC3B8.03	YNR050C
SPBC3B8.01c	YDR376W
SPBC36B7.08c	YNL246W
SPBC36B7.05c	YDR313C
SPBC36B7.04	YML080W
SPBC365.20c	YGL037C
SPBC365.14c	YBR019C
SPBC365.11	YLR309C
SPBC365.10	YNL059C
SPBC365.09c	YOR077W
SPBC365.08c	YDR411C
SPBC365.07c	YJR134C
SPBC365.04c	YDL213C
SPBC365.01	YLR380W
SPBC36.10	YLR168C
SPBC36.08c	YGR120C
SPBC36.07	YLR384C
SPBC36.06c	YJL167W
SPBC36.03c	YLL028W
SPBC36.02c	YLL028W
SPBC36.01c	YLL028W
SPBC359.05	YDR135C
SPBC359.03c	YKR039W
SPBC359.01	YPL265W
SPBC354.10	YKL054C
SPBC354.09c	YPL176C
SPBC354.08c	YMR266W
SPBC354.07c	YPL145C
SPBC354.06	YPL013C
SPBC342.06c	YLL002W
SPBC342.04	YLR421C
SPBC342.03	YOL030W
SPBC342.02	YOR168W
SPBC337.11	YMR152W
SPBC337.10c	YKR071C
SPBC337.07c	YHR132C
SPBC337.03	YDR289C
SPBC336.13c	YMR035W
SPBC336.11	YDR484W
SPBC336.02	YPL266W
SPBC32H8.08c	YNL029C
SPBC32H8.05	YBL028C
SPBC32H8.04c	YDR339C
SPBC32H8.01c	YER128W
SPBC32F12.15	YDR079C-A
SPBC32F12.12c	YMR071C
SPBC32F12.10	YMR105C
SPBC32F12.07c	YMR187C
SPBC32F12.01c	YER019W
SPBC31F10.16	YMR237W
SPBC31F10.12	YER007C-A
SPBC31F10.10c	YMR100W
SPBC31F10.07	YCL034W
SPBC31F10.03	YER163C
SPBC31E1.06	YPL217C
SPBC31E1.01c	YNL242W
SPBC31A8.01c	YDR233C
SPBC30D10.17c	YGR229C
SPBC30D10.16	YNL316C
SPBC30D10.15	YNL124W
SPBC30D10.14	YAL049C
SPBC30D10.12c	YGR215W
SPBC30D10.08	YJR144W
SPBC30D10.07c	YDL141W
SPBC30D10.05c	YIR035C
SPBC30D10.03c	YOR155C
SPBC30D10.02	YDR397C
SPBC30B4.06c	YGL236C
SPBC30B4.03c	YDL233W
SPBC30B4.02c	YNL224C
SPBC2G5.05	YPR074C
SPBC2G5.04c	YML067C
SPBC2G5.03	YGL211W
SPBC2G5.02c	YGL019W
SPBC2G5.01	YNR021W
SPBC2G2.17c	YJL116C
SPBC2G2.16	YER003C
SPBC2G2.15c	YGL136C
SPBC2G2.13c	YHR144C
SPBC2G2.12	YPR033C
SPBC2G2.11	YLR195C
SPBC2G2.07c	YPL118W
SPBC2G2.02	YNL106C
SPBC2F12.15c	YNL326C
SPBC2F12.10	YDR322W
SPBC2F12.05c	YDL019C
SPBC2F12.03c	YDR206W
SPBC2F12.02c	YDR237W
SPBC2D10.19c	YJL122W
SPBC2D10.16	YOL086W-A
SPBC2D10.15c	YHR189W
SPBC2D10.09	YDR036C
SPBC2D10.08c	YML025C
SPBC2D10.07c	YMR150C
SPBC2D10.04	YJL084C
SPBC2D10.03c	YCR090C
SPBC2A9.11c	YPR045C
SPBC2A9.09	YOR281C
SPBC2A9.06c	YDL193W
SPBC2A9.05c	YDR084C
SPBC2A9.04c	YDR143C
SPBC2A9.02	YLL056C
SPBC29B5.04c	YNL094W
SPBC29A3.16	YOR294W
SPBC29A3.15c	YGL129C
SPBC29A3.13	YLR455W
SPBC29A3.11c	YOR130C
SPBC29A3.09c	YFR009W
SPBC29A3.06	YJL069C
SPBC29A3.05	YML041C
SPBC29A3.03c	YDR255C
SPBC29A3.01	YDR270W
SPBC29A10.16c	YNL111C
SPBC29A10.10c	YLR430W
SPBC29A10.08	YLR343W
SPBC29A10.07	YMR129W
SPBC29A10.03c	YPR018W
SPBC28F2.11	YDR174W
SPBC28F2.09	YOR194C
SPBC28F2.08c	YLR207W
SPBC28F2.05c	YJR096W
SPBC28E12.06c	YCR032W
SPBC28E12.02	YLL032C
SPBC27B12.14	YGR174C
SPBC27B12.12c	YOL130W
SPBC27B12.09c	YIL134W
SPBC27B12.08	YJL207C
SPBC27B12.07	YLR283W
SPBC27B12.05	YOL063C
SPBC27B12.04c	YNL127W
SPBC27B12.03c	YLR056W
SPBC27B12.01c	YLL006W
SPBC27.01c	YNL149C
SPBC26H8.12	YAL039C
SPBC26H8.11c	YBL095W
SPBC26H8.09c	YFL049W
SPBC26H8.05c	YDR075W
SPBC26H8.04c	YJR138W
SPBC25H2.16c	YHR108W
SPBC25H2.15	YOL022C
SPBC25H2.14	YKR030W
SPBC25H2.11c	YBR081C
SPBC25H2.10c	YGL232W
SPBC25H2.09	YFR011C
SPBC25H2.08c	YPL060W
SPBC25H2.06c	YNL263C
SPBC25H2.04c	YDL217C
SPBC25H2.03	YLR386W
SPBC25D12.06	YGL064C
SPBC25B2.09c	YDR341C
SPBC25B2.04c	YMR097C
SPBC25B2.03	YMR140W
SPBC25B2.01	YKR084C
SPBC24C6.10c	YDL146W
SPBC24C6.08c	YGR057C
SPBC24C6.04	YHR037W
SPBC24C6.03	YER087W
SPBC24C6.02	YFL002C
SPBC244.02c	YDR449C
SPBC23G7.13c	YHL016C
SPBC23G7.11	YER142C
SPBC23G7.07c	YLR003C
SPBC23G7.06c	YPR091C
SPBC23E6.10c	YPR118W
SPBC23E6.06c	YDR487C
SPBC23E6.02	YOR191W
SPBC23E6.01c	YHR086W
SPBC21H7.06c	YOL032W
SPBC21H7.04	YKR024C
SPBC21H7.03c	YBR092C
SPBC21D10.09c	YMR247C
SPBC21D10.07	YBL059C-A
SPBC21C3.19	YHR087W
SPBC21C3.17c	YKL077W
SPBC21C3.15c	YHR039C
SPBC21C3.11	YMR067C
SPBC21C3.10c	YBR153W
SPBC21C3.09c	YNL168C
SPBC21C3.08c	YLR438W
SPBC21C3.07c	YOR239W
SPBC21C3.04c	YDR115W
SPBC21C3.03	YPL109C
SPBC21C3.02c	YAL013W
SPBC21B10.13c	YML027W
SPBC21B10.09	YBR220C
SPBC21B10.07	YLR213C
SPBC21B10.06c	YMR163C
SPBC21B10.03c	YGR178C
SPBC216.04c	YCL033C
SPBC216.03	YMR090W
SPBC216.01c	YNL201C
SPBC215.07c	YLR455W
SPBC215.06c	YCR087C-A
SPBC215.01	YGR100W
SPBC211.08c	YGR158C
SPBC211.05	YNL138W-A
SPBC211.03c	YEL022W
SPBC21.02	YOR118W
SPBC20F10.10	YIL050W
SPBC20F10.08c	YMR185W
SPBC20F10.07	YHR080C
SPBC1D7.03	YGL215W
SPBC1D7.01	YJL179W
SPBC1A4.09	YOR243C
SPBC1A4.07c	YLL011W
SPBC1A4.06c	YGR046W
SPBC19G7.17	YBR283C
SPBC19G7.14c	YNL051W
SPBC19G7.10c	YCR077C
SPBC19G7.07c	YGR150C
SPBC19G7.04	YGR196C
SPBC19G7.02	YMR289W
SPBC19F8.04c	YGL085W
SPBC19F8.03c	YHR161C
SPBC19F5.05c	YGR103W
SPBC19F5.04	YER052C
SPBC19F5.03	YKL212W
SPBC19F5.02c	YDR324C
SPBC19C7.12c	YOR099W
SPBC19C7.11	YJR040W
SPBC19C7.08c	YOL141W
SPBC19C7.07c	YAR008W
SPBC19C7.06	YHR020W
SPBC19C7.05	YDR003W
SPBC19C7.04c	YGR273C
SPBC19C2.15c	YJL097W
SPBC19C2.13c	YNL119W
SPBC19C2.12	YPR100W
SPBC19C2.11c	YGL219C
SPBC19C2.08	YGR075C
SPBC1921.07c	YCL010C
SPBC18H10.20c	YOR322C
SPBC18H10.19	YLR360W
SPBC18H10.17c	YDR296W
SPBC18H10.16	YBR235W
SPBC18H10.08c	YDR069C
SPBC18H10.05	YMR102C
SPBC18E5.12c	YHR024C
SPBC18E5.07	YIR003W
SPBC18E5.05c	YHR187W
SPBC18E5.03c	YJR135C
SPBC18E5.02c	YMR296C
SPBC18A7.02c	YKL039W
SPBC1861.08c	YPL213W
SPBC1861.07	YPL046C
SPBC1861.04c	YMR268C
SPBC1861.01c	YKL089W
SPBC1826.01c	YPL082C
SPBC17G9.12c	YCR015C
SPBC17G9.03c	YDR037W
SPBC17G9.02c	YLR418C
SPBC17D11.08	YPL247C
SPBC17D11.04c	YPR031W
SPBC17D11.03c	YJR111C
SPBC17D11.02c	YOL013C
SPBC17D1.07c	YPL242C
SPBC17D1.04	YMR270C
SPBC17D1.03c	YCR035C
SPBC17D1.02	YKL191W
SPBC17D1.01	YDR464W
SPBC17A3.09c	YJL046W
SPBC17A3.08	YBL055C
SPBC17A3.06	YIR026C
SPBC17A3.04c	YGR264C
SPBC17A3.03c	YNL099C
SPBC17A3.02	YIL087C
SPBC17A3.01c	YPL063W
SPBC1778.07	YNL092W
SPBC1778.03c	YGL067W
SPBC1773.17c	YNL274C
SPBC1773.15	YJR152W
SPBC1773.13	YGL202W
SPBC1773.11c	YCR094W
SPBC1773.10c	YHR019C
SPBC1773.08c	YNL029C
SPBC1773.04	YGL157W
SPBC1773.02c	YIL010W
SPBC1773.01	YMR029C
SPBC1734.11	YNL064C
SPBC1734.10c	YJR141W
SPBC1734.09	YEL004W
SPBC1734.08	YHL002W
SPBC1734.07c	YDR108W
SPBC1734.04	YEL036C
SPBC1734.03	YNL256W
SPBC1734.01c	YDR365C
SPBC1718.04	YBL011W
SPBC1711.16	YLR196W
SPBC1711.11	YJL036W
SPBC1711.09c	YKR088C
SPBC1711.08	YDR214W
SPBC1711.07	YMR131C
SPBC1711.05	YKR092C
SPBC1711.04	YKR080W
SPBC1711.03	YKL207W
SPBC1709.19c	YKL040C
SPBC1709.17	YOR241W
SPBC1709.14	YPL096W
SPBC1709.13c	YPL208W
SPBC1709.10c	YNL259C
SPBC1709.09	YHR038W
SPBC1709.07	YLR100W
SPBC1709.02c	YGR094W
SPBC1706.03	YBR179C
SPBC1703.13c	YER053C
SPBC1703.12	YBL067C
SPBC1703.08c	YER183C
SPBC1703.05	YNL207W
SPBC1703.03c	YDL063C
SPBC1703.01c	YBR257W
SPBC16H5.14c	YLR426W
SPBC16H5.09c	YOR099W
SPBC16H5.08c	YER036C
SPBC16H5.04	YBR106W
SPBC16G5.10	YDL111C
SPBC16G5.09	YGL203C
SPBC16G5.05c	YER120W
SPBC16G5.04	YOR150W
SPBC16G5.02c	YCR036W
SPBC16E9.18	YNL169C
SPBC16E9.14c	YNR039C
SPBC16E9.10c	YLL034C
SPBC16E9.09c	YGL002W
SPBC16E9.03c	YIL157C
SPBC16E9.02c	YOR042W
SPBC16E9.01c	YKL109W
SPBC16D10.10	YJL035C
SPBC16D10.08c	YLL026W
SPBC16D10.06	YGL255W
SPBC16D10.01c	YDR161W
SPBC16C6.12c	YKR063C
SPBC16C6.05	YJR014W
SPBC16C6.03c	YPL193W
SPBC16C6.01c	YDR257C
SPBC16A3.19	YNL136W
SPBC16A3.17c	YGR224W
SPBC16A3.16	YJR034W
SPBC16A3.14	YJR101W
SPBC16A3.12c	YKL140W
SPBC16A3.10	YOR175C
SPBC16A3.08c	YLR150W
SPBC16A3.06	YGL243W
SPBC16A3.04	YIL093C
SPBC16A3.02c	YMR152W
SPBC1685.16	YCL005W-A
SPBC1685.14c	YNL212W
SPBC1685.13	YPR149W
SPBC1685.08	YPL181W
SPBC1685.07c	YBL089W
SPBC1685.05	YNL123W
SPBC1683.13c	YLR098C
SPBC1683.12	YGR260W
SPBC1683.11c	YER065C
SPBC1683.10c	YLR220W
SPBC1683.06c	YDR400W
SPBC1683.05	YBL042C
SPBC1683.03c	YOR378W
SPBC1683.01	YML123C
SPBC1677.03c	YER086W
SPBC1652.01	YDR169C
SPBC1604.19c	YDR108W
SPBC1604.18c	YJL049W
SPBC1604.17c	YJR136C
SPBC1604.13c	YCR003W
SPBC1604.09c	YOL080C
SPBC1604.06c	YPR144C
SPBC1604.04	YGR096W
SPBC15D4.09c	YJR130C
SPBC15D4.06	YPR051W
SPBC15D4.05	YNR029C
SPBC15C4.06c	YBR062C
SPBC15C4.04c	YDL210W
SPBC15C4.03	YOR370C
SPBC15C4.02	YLR253W
SPBC1539.10	YER002W
SPBC1539.08	YOR094W
SPBC1539.07c	YDL168W
SPBC1539.06	YGR037C
SPBC1539.05	YER157W
SPBC1539.04	YLL023C
SPBC1539.03c	YHR018C
SPBC1539.01c	YLR312W-A
SPBC14F5.13c	YDR481C
SPBC14F5.11c	YDR425W
SPBC14F5.07	YIL030C
SPBC14F5.06	YDR091C
SPBC14F5.02	YGR166W
SPBC14C8.17c	YLR055C
SPBC14C8.15	YKL140W
SPBC14C8.13	YLR412W
SPBC14C8.10	YMR193W
SPBC14C8.04	YCL009C
SPBC14C8.02	YIL022W
SPBC146.04	YPR037C
SPBC146.01	YOL051W
SPBC13G1.10c	YGR271W
SPBC13G1.09	YBR247C
SPBC13G1.07	YDR126W
SPBC13G1.05	YER140W
SPBC13G1.03c	YGL153W
SPBC13G1.01c	YNL137C
SPBC13E7.11	YGR101W
SPBC13E7.08c	YOR123C
SPBC13E7.03c	YOR359W
SPBC13A2.04c	YKR093W
SPBC13A2.03	YBR029C
SPBC13A2.02	YJL061W
SPBC13A2.01c	YPL178W
SPBC1348.14c	YOL156W
SPBC1348.10c	YMR008C
SPBC1348.06c	YOR387C
SPBC1347.13c	YOR201C
SPBC1347.12	YHR129C
SPBC1347.09	YOL096C
SPBC1347.08c	YDR279W
SPBC1347.07	YLR059C
SPBC1347.05c	YMR214W
SPBC1347.04	YJL054W
SPBC1347.01c	YOR346W
SPBC1306.02	YPL183C
SPBC1306.01c	YLR069C
SPBC12D12.05c	YNL083W
SPBC12C2.11	YMR084W
SPBC12C2.09c	YOL002C
SPBC12C2.08	YLL001W
SPBC12C2.07c	YPR069C
SPBC12C2.06	YOR046C
SPBC12C2.05c	YHR114W
SPBC1289.13c	YDR245W
SPBC1289.10c	YER109C
SPBC1289.08	YDL103C
SPBC1289.01c	YER096W
SPBC1271.15c	YOL023W
SPBC1271.14	YMR062C
SPBC1271.13	YJL063C
SPBC1271.11	YNL003C
SPBC1271.10c	YNR055C
SPBC1271.09	YCR098C
SPBC1271.05c	YOR052C
SPBC1271.04c	YHR068W
SPBC1271.03c	YLL010C
SPBC1215.02c	YOL076W
SPBC1215.01	YGR112W
SPBC11G11.07	YOR160W
SPBC11G11.03	YKL009W
SPBC11G11.01	YIL065C
SPBC11C11.11c	YDR332W
SPBC11C11.10	YNL292W
SPBC11C11.05	YJL174W
SPBC11B10.08	YFL010C
SPBC11B10.07c	YNR048W
SPBC11B10.04c	YDR337W
SPBC11B10.03	YML071C
SPBC1198.10c	YCR024C
SPBC1198.08	YFR044C
SPBC1198.07c	YMR238W
SPBC1198.06c	YMR238W
SPBC1198.05	YDR454C
SPBC1198.01	YDL168W
SPBC119.18	YKL053C-A
SPBC119.17	YDR430C
SPBC119.16c	YKL047W
SPBC119.15	YJR072C
SPBC119.12	YOR216C
SPBC119.10	YGR124W
SPBC119.09c	YGR038W
SPBC119.05c	YGR136W
SPBC115.03	YMR315W
SPBC115.02c	YEL052W
SPBC1105.18c	YLR281C
SPBC1105.08	YLR083C
SPBC1105.01	YPL012W
SPBC106.16	YOL038W
SPBC106.13	YIL097W
SPBC106.07c	YGR147C
SPBC106.05c	YDR322C-A
SPBC106.03	YHR017W
SPCC553.09c	YBL035C
SPAC1687.11	YCL054W
SPAPYUK71.03c	YML072C
SPAPYUG7.05	YER023W
SPAPJ696.02	YFR024C-A
SPAPJ691.03	YCL057C-A
SPAPJ691.02	YBL049W
SPAPB8E5.09	YDR190C
SPAPB8E5.07c	YPL012W
SPAPB8E5.04c	YDL046W
SPAPB2B4.06	YBL095W
SPAPB2B4.04c	YGL006W
SPAPB24D3.09c	YDR011W
SPAPB24D3.08c	YML131W
SPAPB24D3.02c	YDL210W
SPAPB21F2.03	YGR081C
SPAPB21F2.02	YDR141C
SPAPB1E7.07	YDL171C
SPAPB1E7.05	YPL110C
SPAPB1E7.04c	YLR286C
SPAPB1E7.03	YPR190C
SPAPB1A10.15	YLR242C
SPAPB1A10.12c	YML086C
SPAPB1A10.11c	YOL033W
SPAPB1A10.07c	YDR105C
SPAPB1A10.06c	YMR128W
SPAPB1A10.02	YDL139C
SPAPB17E12.14c	YIL107C
SPAPB17E12.12c	YPR011C
SPAPB17E12.11	YOR085W
SPAPB17E12.08	YNL080C
SPAPB17E12.07c	YLR105C
SPAPB17E12.06	YPL255W
SPAPB17E12.03	YMR026C
SPAP8A3.14c	YLR139C
SPAP8A3.13c	YGR066C
SPAP8A3.11c	YHR168W
SPAP8A3.10	YLR193C
SPAP8A3.07c	YDR035W
SPAP8A3.05	YOR076C
SPAP8A3.03	YIL023C
SPAP7G5.06	YKR039W
SPAP7G5.03	YNL279W
SPAP32A8.02	YJR096W
SPAP27G11.12	YLR436C
SPAP27G11.09c	YBL033C
SPAP27G11.07c	YGR262C
SPAP27G11.06c	YLR170C
SPAP27G11.04c	YLR316C
SPAP27G11.03	YLR215C
SPAP27G11.02	YKL133C
SPAP19A11.05c	YNL005C
SPAP14E8.05c	YJR085C
SPAP14E8.02	YLR183C
SPAP11E10.01	YGL159W
SPACUNK4.16c	YMR261C
SPACUNK4.15	YGR247W
SPACUNK4.13c	YHL014C
SPACUNK4.12c	YLR389C
SPACUNK4.11c	YNR024W
SPACUNK4.10	YNL274C
SPACUNK4.08	YOR219C
SPAC9G1.13c	YGR002C
SPAC9G1.10c	YOR109W
SPAC9G1.05	YMR092C
SPAC9E9.12c	YLL048C
SPAC9E9.09c	YER073W
SPAC9E9.06c	YCR053W
SPAC9E9.05	YPR171W
SPAC9E9.04	YDL072C
SPAC977.17	YFL054C
SPAC977.15	YAL049C
SPAC977.14c	YPL088W
SPAC977.12	YLR160C
SPAC977.11	YOR390W
SPAC977.09c	YMR008C
SPAC977.08	YIL124W
SPAC977.05c	YOR387C
SPAC959.10	YMR059W
SPAC959.05c	YIL005W
SPAC959.03c	YER082C
SPAC926.08c	YKR081C
SPAC926.07c	YDR424C
SPAC926.05c	YJR097W
SPAC926.02	YNL193W
SPAC922.07c	YMR170C
SPAC922.06	YNL202W
SPAC9.10	YDL210W
SPAC9.07c	YAL036C
SPAC9.06c	YJR024C
SPAC9.02c	YDR071C
SPAC8F11.06	YHR036W
SPAC8F11.04	YHR052W
SPAC8F11.02c	YBL071W-A
SPAC8E11.05c	YBL010C
SPAC8E11.01c	YIL162W
SPAC8C9.19	YJL127C-B
SPAC8C9.16c	YPL196W
SPAC8C9.12c	YJL133W
SPAC8C9.11	YGL220W
SPAC8C9.07	YLR068W
SPAC8C9.06c	YLR067C
SPAC8C9.05	YDL219W
SPAC890.06	YBL079W
SPAC890.05	YGR280C
SPAC890.04c	YOR272W
SPAC869.11	YPL265W
SPAC869.10c	YOR348C
SPAC869.05c	YBR294W
SPAC869.03c	YHL016C
SPAC869.02c	YGR234W
SPAC824.09c	YIL044C
SPAC824.07	YDR272W
SPAC824.04	YKL018W
SPAC824.03c	YOR305W
SPAC824.02	YFL025C
SPAC823.14	YNL010W
SPAC823.13c	YDR393W
SPAC823.12	YMR231W
SPAC823.11	YKR053C
SPAC823.10c	YDL119C
SPAC823.08c	YHR065C
SPAC823.07	YCR044C
SPAC823.04	YOR287C
SPAC821.13c	YMR162C
SPAC806.06c	YGR010W
SPAC806.04c	YMR027W
SPAC7D4.15c	YDL232W
SPAC7D4.12c	YJL107C
SPAC7D4.09c	YIL049W
SPAC7D4.05	YMR130W
SPAC7D4.03c	YDL073W
SPAC750.08c	YKL029C
SPAC732.02c	YJL155C
SPAC6G9.16c	YGL090W
SPAC6G9.14	YGL014W
SPAC6G9.08	YFR010W
SPAC6G9.05	YLR151C
SPAC6G9.03c	YNL206C
SPAC6G10.09	YGL027C
SPAC6G10.07	YMR125W
SPAC6G10.06	YHR009C
SPAC6G10.05c	YDR407C
SPAC6G10.04c	YMR314W
SPAC6G10.03c	YGR110W
SPAC6F6.16c	YIL009C-A
SPAC6F6.13c	YFL034W
SPAC6F6.12	YJL036W
SPAC6F6.11c	YNR027W
SPAC6F6.09	YJR082C
SPAC6F6.05	YOR103C
SPAC6F6.03c	YNR053C
SPAC6F6.01	YGR217W
SPAC6F12.17	YMR061W
SPAC6F12.16c	YJL050W
SPAC6F12.13c	YJL167W
SPAC6F12.08c	YBR102C
SPAC6F12.06	YDL135C
SPAC6F12.04	YDR100W
SPAC6C3.08	YGR232W
SPAC6C3.06c	YIL048W
SPAC6C3.02c	YMR002W
SPAC6B12.18	YJL184W
SPAC6B12.14c	YJR056C
SPAC6B12.13	YFR003C
SPAC6B12.08	YNL227C
SPAC6B12.06c	YNL213C
SPAC6B12.05c	YNL215W
SPAC6B12.04c	YJL060W
SPAC6B12.03c	YJL058C
SPAC6B12.02c	YLR320W
SPAC694.04c	YER156C
SPAC694.03	YCL047C
SPAC688.14	YDR257C
SPAC688.09	YBR192W
SPAC688.03c	YOR289W
SPAC664.15	YKR036C
SPAC664.12c	YDR379C-A
SPAC664.08c	YDR299W
SPAC664.03	YBR279W
SPAC664.02c	YOR141C
SPAC644.17c	YGR220C
SPAC644.16	YGL044C
SPAC644.13c	YGL198W
SPAC644.11c	YIL042C
SPAC644.10	YMR112C
SPAC644.09	YBL036C
SPAC644.08	YEL038W
SPAC644.07	YDR375C
SPAC644.05c	YBR252W
SPAC637.13c	YIL105C
SPAC637.09	YGR276C
SPAC637.08	YGL091C
SPAC637.06	YDR245W
SPAC637.04	YGR198W
SPAC631.02	YLR399C
SPAC630.12	YDR182W
SPAC630.10	YBR141C
SPAC630.09c	YGR205W
SPAC630.08c	YGR060W
SPAC630.06c	YNL050C
SPAC630.05	YDL234C
SPAC607.08c	YFL034W
SPAC607.06c	YIL108W
SPAC607.04	YDR173C
SPAC5H10.12c	YOR320C
SPAC5H10.10	YPL171C
SPAC5H10.09c	YBR176W
SPAC5H10.08c	YIL145C
SPAC5H10.04	YPL171C
SPAC5H10.03	YKL128C
SPAC5H10.02c	YDR533C
SPAC5D6.13	YDR372C
SPAC5D6.12	YDL044C
SPAC5D6.09c	YCR010C
SPAC5D6.06c	YBR070C
SPAC5D6.04	YBR287W
SPAC589.12	YCR017C
SPAC589.11	YOL114C
SPAC589.10c	YLR167W
SPAC589.09	YLR380W
SPAC589.07c	YFR021W
SPAC589.06c	YBR106W
SPAC589.04	YMR060C
SPAC589.03c	YDR060W
SPAC57A7.12	YHR064C
SPAC57A7.09	YBR062C
SPAC57A7.07c	YPL273W
SPAC57A7.06	YML093W
SPAC57A7.05	YDL231C
SPAC57A7.04c	YER165W
SPAC57A10.09c	YBR089C-A
SPAC57A10.08c	YBR204C
SPAC57A10.07	YOR238W
SPAC56F8.07	YLR050C
SPAC56F8.05c	YIL041W
SPAC56F8.03	YAL035W
SPAC56F8.02	YOR093C
SPAC56E4.05	YLR065C
SPAC56E4.03	YGL202W
SPAC521.04c	YNL321W
SPAC521.03	YMR226C
SPAC521.02	YHR134W
SPAC513.07	YGL157W
SPAC513.02	YKL128C
SPAC4H3.13	YKR095W-A
SPAC4H3.09	YKL192C
SPAC4H3.08	YKR009C
SPAC4H3.07c	YOR286W
SPAC4H3.04c	YJR008W
SPAC4H3.02c	YAL011W
SPAC4H3.01	YER048C
SPAC4G9.20c	YPR058W
SPAC4G9.19	YPR061C
SPAC4G9.17c	YBR251W
SPAC4G9.15	YBR159W
SPAC4G9.14	YLR251W
SPAC4G9.12	YDR248C
SPAC4G9.06c	YER030W
SPAC4G9.05	YLL013C
SPAC4G9.04c	YDR228C
SPAC4G9.02	YNL072W
SPAC4G8.12c	YOR149C
SPAC4G8.09	YLR382C
SPAC4G8.08	YJL133W
SPAC4G8.07c	YKR056W
SPAC4G8.03c	YGL014W
SPAC4F8.11	YOL138C
SPAC4F8.06	YNR036C
SPAC4F8.05c	YDR462W
SPAC4F8.04	YHR088W
SPAC4F8.03	YLR022C
SPAC4F8.02c	YPL173W
SPAC4F8.01	YKL002W
SPAC4F10.19c	YJR055W
SPAC4F10.17	YOL109W
SPAC4F10.16c	YER166W
SPAC4F10.10c	YPL050C
SPAC4F10.09c	YDR060W
SPAC4F10.06	YMR014W
SPAC4F10.05c	YLR239C
SPAC4F10.04	YIL153W
SPAC4F10.03c	YBR061C
SPAC4F10.02	YHR113W
SPAC4D7.10c	YOL148C
SPAC4D7.06c	YBR213W
SPAC4D7.04c	YBR002C
SPAC4D7.02c	YPL206C
SPAC4C5.01	YKL033W-A
SPAC4A8.10	YGL144C
SPAC4A8.07c	YLR260W
SPAC458.06	YGR223C
SPAC458.04c	YMR299C
SPAC458.03	YGR099W
SPAC458.02c	YOR198C
SPAC3H8.09c	YPL190C
SPAC3H8.07c	YGR078C
SPAC3H8.05c	YPR164W
SPAC3H8.03	YCR071C
SPAC3H8.02	YLR380W
SPAC3H5.11	YEL041W
SPAC3H5.09c	YLR454W
SPAC3H5.08c	YMR102C
SPAC3H1.14	YGR066C
SPAC3H1.09c	YKL146W
SPAC3H1.08c	YFL046W
SPAC3H1.07	YPL111W
SPAC3H1.06c	YPR198W
SPAC3H1.05	YJR117W
SPAC3H1.02c	YOL098C
SPAC3G9.12	YBL034C
SPAC3G9.11c	YGR087C
SPAC3G9.05	YLL021W
SPAC3G6.11	YPL008W
SPAC3G6.10c	YKR020W
SPAC3G6.05	YOR292C
SPAC3G6.03c	YOR111W
SPAC3F10.17	YKL143W
SPAC3F10.16c	YGL099W
SPAC3F10.12c	YJR060W
SPAC3F10.11c	YDR135C
SPAC3F10.09	YIL020C
SPAC3F10.08c	YIL019W
SPAC3F10.07c	YOL110W
SPAC3F10.06c	YMR283C
SPAC3F10.05c	YPL034W
SPAC3F10.03	YBR121C
SPAC3C7.13c	YNL241C
SPAC3C7.10	YLR191W
SPAC3C7.07c	YGL017W
SPAC3C7.02c	YGR086C
SPAC3C7.01c	YKL212W
SPAC3A12.19	YBR282W
SPAC3A12.13c	YLR192C
SPAC3A12.08	YER182W
SPAC3A12.06c	YDL206W
SPAC3A12.04c	YHR062C
SPAC3A12.02	YMR267W
SPAC3A11.13	YLR200W
SPAC3A11.11c	YPR127W
SPAC3A11.09	YLR138W
SPAC3A11.07	YMR145C
SPAC3A11.04	YLR404W
SPAC3A11.03	YJR129C
SPAC343.19	YJL100W
SPAC343.18	YDL013W
SPAC343.15	YOR274W
SPAC343.14c	YLR291C
SPAC343.13	YBL080C
SPAC343.08c	YKL003C
SPAC343.06c	YJR100C
SPAC343.02	YCR046C
SPAC343.01c	YMR220W
SPAC32A11.01	YOR188W
SPAC328.09	YOR222W
SPAC328.08c	YPL241C
SPAC328.07c	YBR290W
SPAC328.06	YOR124C
SPAC328.05	YCL011C
SPAC328.04	YER047C
SPAC328.02	YKR017C
SPAC328.01c	YDR335W
SPAC323.08	YLR145W
SPAC323.07c	YDR338C
SPAC323.05c	YDR140W
SPAC323.04	YDR061W
SPAC323.02c	YGR253C
SPAC323.01c	YPL188W
SPAC31G5.19	YGR270W
SPAC31G5.15	YGR170W
SPAC31G5.07	YBR040W
SPAC31G5.06	YPR116W
SPAC31G5.05c	YJL121C
SPAC31G5.04	YIL094C
SPAC31G5.02	YMR200W
SPAC31A2.14	YOL087C
SPAC31A2.12	YOR018W
SPAC31A2.10	YGL164C
SPAC31A2.06	YMR098C
SPAC31A2.04c	YER012W
SPAC30D11.11	YLR023C
SPAC30D11.06c	YKR051W
SPAC30C2.08	YPL260W
SPAC30C2.07	YKL176C
SPAC30C2.04	YGL105W
SPAC30.04c	YLL048C
SPAC30.02c	YKL110C
SPAC2H10.02c	YIL007C
SPAC2G11.15c	YPL157W
SPAC2G11.10c	YHR111W
SPAC2G11.09	YLR241W
SPAC2G11.05c	YOR275C
SPAC2F7.17	YGL143C
SPAC2F7.16c	YKR031C
SPAC2F7.15	YDR175C
SPAC2F7.14c	YHR069C
SPAC2F7.13c	YOL097C
SPAC2F7.10	YDR264C
SPAC2F7.09c	YOR205C
SPAC2F7.08c	YBR289W
SPAC2F7.07c	YMR075W
SPAC2F7.05c	YPR041W
SPAC2F7.02c	YLL010C
SPAC2F3.18c	YPR170W-B
SPAC2F3.12c	YDR183W
SPAC2F3.11	YHR201C
SPAC2F3.10	YDR027C
SPAC2F3.09	YDR232W
SPAC2F3.05c	YJR096W
SPAC2F3.04c	YCR028C-A
SPAC2F3.02	YLR292C
SPAC2F3.01	YPL057C
SPAC2E1P5.05	YPR137W
SPAC2E1P5.03	YFR041C
SPAC2E1P3.01	YCR102C
SPAC2E12.03c	YDR090C
SPAC2C4.12c	YOL102C
SPAC2C4.09	YFL046W
SPAC2C4.08	YDR514C
SPAC2C4.06c	YNL022C
SPAC2C4.05	YGL054C
SPAC2C4.04c	YKR074W
SPAC29E6.10c	YNL091W
SPAC29E6.06c	YNL247W
SPAC29E6.05c	YER042W
SPAC29B12.14c	YIR028W
SPAC29B12.12	YKL084W
SPAC29B12.10c	YJL212C
SPAC29B12.05c	YNL063W
SPAC29B12.01	YGL150C
SPAC29A4.20	YPL086C
SPAC29A4.19c	YOR291W
SPAC29A4.17c	YAL008W
SPAC29A4.15	YDR023W
SPAC29A4.14c	YDR329C
SPAC29A4.09	YDR412W
SPAC29A4.04c	YLR175W
SPAC29A4.03c	YBR146W
SPAC29A4.02c	YKL081W
SPAC27F1.07	YJL002C
SPAC27F1.06c	YML074C
SPAC27F1.03c	YJR099W
SPAC27E2.06c	YGR171C
SPAC27E2.03c	YBR025C
SPAC27E2.02	YCR059C
SPAC27D7.06	YPR004C
SPAC27D7.02c	YLR309C
SPAC26H5.13c	YDR367W
SPAC26H5.12	YFL036W
SPAC26H5.11	YDR104C
SPAC26H5.09c	YMR315W
SPAC26H5.07c	YKL039W
SPAC26H5.05	YKL020C
SPAC26H5.04	YIL017C
SPAC26H5.03	YML102W
SPAC26H5.02c	YNL218W
SPAC26F1.14c	YNR074C
SPAC26F1.13c	YPL160W
SPAC26F1.12c	YGR187C
SPAC26F1.09	YPL249C
SPAC26F1.08c	YDL231C
SPAC26F1.07	YOR120W
SPAC26F1.04c	YBR026C
SPAC26A3.17c	YDR465C
SPAC26A3.14c	YIL156W-B
SPAC26A3.11	YLR351C
SPAC26A3.09c	YPL115C
SPAC26A3.06	YCR047C
SPAC25H1.08c	YIR012W
SPAC25H1.07	YCL045C
SPAC25H1.06	YBR195C
SPAC25G10.09c	YIR006C
[truncated: 1,954 more rows]
